# Supplementary material for: Bee colony remote monitoring based on IoT using ESP-NOW protocol
Source: PeerJ Comput Sci. 2023 Apr 27;9:e1363. doi: 10.7717/peerj-cs.1363 (PMC10280558; doi:10.7717/peerj-cs.1363)
Supplement: Supplemental Information 1 [file peerj-cs-09-1363-s001.zip]

Archive with 5 entries (4 files):
- code/
- code/config.h
- code/main.cpp
- code/measnode.proto
- code/readme.txt
