# Supplementary material for: Bee colony remote monitoring based on IoT using ESP-NOW protocol
Source: PeerJ Comput Sci. 2023 Apr 27;9:e1363. doi: 10.7717/peerj-cs.1363 (PMC10280558; doi:10.7717/peerj-cs.1363)
Supplement: Supplemental Information 1 [file peerj-cs-09-1363-s001.zip › code/config.h]

#ifndef CONFIG_H_
#define CONFIG_H_

#define VERSION_NUM "v3.0-dev"

// Sleep time in seconds
const uint16_t SLEEPTIME = 60;
// In ms
#define WAIT_FOR_CB 100
#define SLEEP_THRESHOLD_MS 500

// Device credentials
uint8_t recAddress[] = {0xFF, 0xFF, 0xFF, 0xFF, 0xFF, 0xFF};
#define USERNAME ""

//----------Enabled sensors-----------------
#define SCALE_ENABLED 1
#define DS18_ENABLED 1
#define BAT_ENABLED 1
//------------------------------------------

//----------SD card-------------------------
const uint8_t chipSelect = 15;
const uint8_t recordsLimit = 150;
//------------------------------------------

//----------Sensor related configs----------
// HX711
#define DOUT 4
#define SCK 5
//Obtain for specific scale
const float scaleFactor = 1;
const long scaleOffset = 1;

// DS18x20
#define DSPIN 0
#define DS_SENSOR_COUNT 5 // some hardcoded maximum limit for 1-wire sensors

// Voltage measurement
const float VOLTAGEFACTOR = 1f; //ESP device specific value
const uint16_t BATSAFETYVOLTAGE = 3500;
//------------------------------------------

#endif
