# Supplementary material for: Bee colony remote monitoring based on IoT using ESP-NOW protocol
Source: PeerJ Comput Sci. 2023 Apr 27;9:e1363. doi: 10.7717/peerj-cs.1363 (PMC10280558; doi:10.7717/peerj-cs.1363)
Supplement: Supplemental Information 1 [file peerj-cs-09-1363-s001.zip › code/main.cpp]

// MIT License

// Copyright (c) 2021

// Permission is hereby granted, free of charge, to any person obtaining a copy
// of this software and associated documentation files (the "Software"), to deal
// in the Software without restriction, including without limitation the rights
// to use, copy, modify, merge, publish, distribute, sublicense, and/or sell
// copies of the Software, and to permit persons to whom the Software is
// furnished to do so, subject to the following conditions:

// The above copyright notice and this permission notice shall be included in all
// copies or substantial portions of the Software.

// THE SOFTWARE IS PROVIDED "AS IS", WITHOUT WARRANTY OF ANY KIND, EXPRESS OR
// IMPLIED, INCLUDING BUT NOT LIMITED TO THE WARRANTIES OF MERCHANTABILITY,
// FITNESS FOR A PARTICULAR PURPOSE AND NONINFRINGEMENT. IN NO EVENT SHALL THE
// AUTHORS OR COPYRIGHT HOLDERS BE LIABLE FOR ANY CLAIM, DAMAGES OR OTHER
// LIABILITY, WHETHER IN AN ACTION OF CONTRACT, TORT OR OTHERWISE, ARISING FROM,
// OUT OF OR IN CONNECTION WITH THE SOFTWARE OR THE USE OR OTHER DEALINGS IN THE
// SOFTWARE.

#include <ESP8266WiFi.h>
#include <espnow.h>
#include <RTCVars.h>
#include "ds18_20.h"
#include "HX711.h"
#include <SPI.h>
#include "SdFat.h"
#include "proto/measnode.pb.h"
#include <pb.h>
#include <pb_common.h>
#include <pb_decode.h>
#include <pb_encode.h>
#include "config.h"

#define DEBUGENABLED 0

#if DEBUGENABLED
#define dbegin(x) Serial.begin(x)
#define dprint(x) Serial.print(x)
#define dprintln(x) Serial.println(x)
#else
#define dbegin(x)
#define dprint(x)
#define dprintln(x)
#endif

RTCVars rtcState; // RTC state object

volatile int8_t dataSent = 0;
int8_t hasData = 0;

// Sensor definition
HX711 hxScale;
DS18OneWire ds(DSPIN, DS_SENSOR_COUNT);
struct DsSensor dsSensors[DS_SENSOR_COUNT];

// Serialized data buffer and length of bytes written
uint8_t buffer[150];
size_t msgLength = 0;

struct MeasNode
{
  float battery;
  float scale;
} measNode;

//------------SD card------------------
using namespace sdfat;
SdFat sd;
long fileName;
uint8_t recordsCounted;
//-------------------------------------

//------------HX711------------------
int8_t comp_fn(long *frst, long *scnd)
{
  if (*frst < *scnd)
  {
    return 1;
  }
  else if (*frst > *scnd)
  {
    return -1;
  }
  else
  {
    return 0;
  }
}

void readScaleHX711()
{
  float weight = 0;
  hxScale.power_up();
  if (hxScale.wait_ready_retry(10, 50))
  {
    int8_t times = 10;
    float scaleReadings[times];
    hxScale.set_offset(scaleOffset);
    hxScale.set_scale(scaleFactor);
    // Throw away first values
    hxScale.get_units(10);
    // Read n times and store in array
    for (int8_t i = 0; i < times; i++)
    {
      scaleReadings[i] = hxScale.get_units(1);
      delay(1);
    }
    hxScale.power_down();
    // Sort recorded values
    qsort(scaleReadings, times, sizeof(float), (int (*)(const void *, const void *))comp_fn);
    int8_t middle = times / 2;
    // Get median value
    if (times % 2 == 0)
    {
      weight = (scaleReadings[middle] + scaleReadings[middle - 1]) / 2.0f;
    }
    else
    {
      weight = scaleReadings[middle];
    }

    measNode.scale = weight / 1000.0f;
  }
}
//-----------------------------------

//------------DS18x20----------------
void readDS18x20()
{
  ds.registerDsSensors(dsSensors, false);
  ds.measureMultipleDsSensors(dsSensors);
}
//-----------------------------------

//------------ADC voltage------------------
void readVoltage()
{
  analogRead(A0);
  int16_t sum = 0;
  int8_t times = 10;
  for (int8_t i = 0; i < times; i++)
  {
    sum += analogRead(A0);
  }
  float adcReading = ((float)sum / times);
  float volts = adcReading * VOLTAGEFACTOR;

  measNode.battery = volts;
}
//-----------------------------------

int8_t testSensorPullup(int8_t pinNum)
{
  pinMode(pinNum, OUTPUT);
  digitalWrite(pinNum, 0);
  pinMode(pinNum, INPUT);
  delay(1);
  int8_t pinStatus = digitalRead(pinNum); // Check if pullup is working (input should be 1)
  return pinStatus;
}

void startMeasure()
{
  if (DS18_ENABLED)
  {
    if (testSensorPullup(DSPIN) == 1)
    {
      readDS18x20();
    }
  }

  if (SCALE_ENABLED)
  {
    readScaleHX711();
  }

  if (BAT_ENABLED)
  {
    readVoltage();
  }
}

//------------DATA SERIALIZATION----------------
bool fillProtoSchema(uint8_t buffer[], size_t bufferSize, size_t *msgLength)
{
  MeasurementNode node = MeasurementNode_init_zero;
  node.battery = measNode.battery;
  node.scale = measNode.scale;

  uint8_t j = 0;

  for (uint8_t i = 0; i < DS_SENSOR_COUNT; i++)
  {
    if (dsSensors[i].up && dsSensors[i].value != 85)
    {
      node.tempSensors[j].serialNumber = dsSensors[i].serialNumber;
      node.tempSensors[j].value = dsSensors[i].value;
      j++;
    }
  }

  node.tempSensors_count = j;

  pb_ostream_t stream = pb_ostream_from_buffer(buffer, bufferSize);
  bool encodingStatus = pb_encode(&stream, MeasurementNode_fields, &node);
  *msgLength = stream.bytes_written;
  return encodingStatus;
}

//------------ESPNOW callback----------------
void onDataSent(uint8_t *macAddr, uint8_t sendStatus)
{
  dprint(F("Packet send status:"));
  if (!sendStatus)
  {
    dataSent = 1;
  }
  dprintln(sendStatus == 0 ? F("Success") : F("Fail"));
}

//-----------------------------------

void gotoSleep(uint32_t sTime)
{
  WiFi.disconnect(true);
  ESP.deepSleep(sTime * 1000000, RF_NO_CAL);
}

//------------WiFi-------------------
void setWiFiMode()
{
  WiFi.mode(WIFI_STA);
  WiFi.disconnect();
}

void initESPNOW()
{
  if (esp_now_init() != 0)
  {
    dprintln(F("ESPNOW init failed"));
    gotoSleep(SLEEPTIME);
  }
  esp_now_set_self_role(ESP_NOW_ROLE_CONTROLLER);
  // Add peer: mac address, role, WiFi channel, key, key length
  esp_now_add_peer(recAddress, ESP_NOW_ROLE_SLAVE, 14, NULL, 0);
  esp_now_register_send_cb(onDataSent);
}
//-----------------------------------

uint16_t getFileCount()
{
  uint16_t fileCount = 0;
  sdfat::File32 dir;
  sdfat::File32 cardFile;

  if (!dir.open("/"))
  {
    return -1;
  }

  while (cardFile.openNext(&dir, O_RDONLY))
  {
    if (!cardFile.isDir())
    {
      fileCount++;
    }
    cardFile.close();
  }
  return fileCount;
}

uint8_t initSdCard()
{
  if (sd.begin(chipSelect))
  {
    return 1;
  }

  return 0;
}

void writeToSdCard()
{
  if (initSdCard())
  {
    // If the count is lost
    uint8_t arrSize = 5;
    if (fileName == 0)
    {
      fileName = getFileCount() + 1;
    }

    char fName[arrSize + 5];
    snprintf(fName, sizeof(fName), "%li%s", fileName, ".csv");
    sdfat::File32 dFile = sd.open(fName, FILE_WRITE);
    if (dFile)
    {
      // Fill header
      if (recordsCounted == 0)
      {
        dFile.print("username");
        dFile.print(F(";"));
        dFile.print(F("sleep"));
        dFile.print(F(";"));
        dFile.print("battery");
        dFile.print(F(";"));
        dFile.print("scale");
        dFile.println(F(";"));
      }

      dFile.print(USERNAME);
      dFile.print(F(";"));
      dFile.print(SLEEPTIME);
      dFile.print(F(";"));
      dFile.print(measNode.battery);
      dFile.print(F(";"));
      dFile.print(measNode.scale);
      dFile.print(F(";"));

      for (uint8_t i = 0; i < DS_SENSOR_COUNT; i++)
      {
        if (dsSensors[i].up && dsSensors[i].value != 85)
        {
          dFile.print(dsSensors[i].serialNumber);
          dFile.print(F(";"));
          dFile.print(dsSensors[i].value);
          dFile.print(F(";"));
        }
      }
      dFile.println();
      dFile.close();
      recordsCounted++;
      dprintln(F("Data written"));
    }
  }
}

void printData()
{
  dprint(F("Node name:"));
  dprintln(USERNAME);
  dprint(F("Battery:"));
  dprintln(measNode.battery);
  dprint(F("Scale:"));
  dprintln(measNode.scale);

  for (uint8_t i = 0; i < DS_SENSOR_COUNT; i++)
  {
    if (dsSensors[i].up == 1)
    {
      dprint(F("Serial #: "));
      dprint(dsSensors[i].serialNumber);
      dprint(F(" "));
      dprintln(dsSensors[i].value);
    }
  }
}

void registerRTCVariables()
{
  rtcState.registerVar(&fileName);
  rtcState.registerVar(&recordsCounted);
}


void checkToResend()
{
  if (!dataSent)
  {
    esp_now_send(recAddress, (uint8_t *)&buffer, msgLength);
  }
}

void setup()
{
  WiFi.persistent(false);
  dbegin(115200);
  dprintln();

  // Init sensors
  if (SCALE_ENABLED)
  {
    hxScale.begin(DOUT, SCK);
  }

  registerRTCVariables();

  rtcState.loadFromRTC();

  // Check, why reset happened
  rst_info *resetInfo;
  resetInfo = ESP.getResetInfoPtr();
  dprint(F("RESET: "));
  dprintln(resetInfo->reason);

  // 0 - Power reboot; 6 - Hardware reset
  if (resetInfo->reason == 0 || resetInfo->reason == 6)
  {
    if (DS18_ENABLED)
    {
      ds.registerDsSensors(dsSensors, false);
      ds.measureMultipleDsSensors(dsSensors);
      delay(1000);
    }
  }

  startMeasure();

#if DEBUGENABLED == 1
  printData();
#endif

  // Limit for x records in one file (avoid one large file)
  if (recordsCounted > recordsLimit)
  {
    fileName++;
    recordsCounted = 0;
  }

  writeToSdCard();

  setWiFiMode();
  initESPNOW();

  if (fillProtoSchema(buffer, sizeof(buffer), &msgLength))
  {
    esp_now_send(recAddress, (uint8_t *)&buffer, msgLength);
  }
  else
  {
    gotoSleep(SLEEPTIME);
  }
}

void loop()
{
  delay(WAIT_FOR_CB);
  if (!dataSent)
  {
    delay(SLEEP_THRESHOLD_MS);
    checkToResend();
  }
  gotoSleep(SLEEPTIME);
}
