# Supplementary material for: Bee colony remote monitoring based on IoT using ESP-NOW protocol
Source: PeerJ Comput Sci. 2023 Apr 27;9:e1363. doi: 10.7717/peerj-cs.1363 (PMC10280558; doi:10.7717/peerj-cs.1363)
Supplement: Supplemental Information 1 [file peerj-cs-09-1363-s001.zip › code/measnode.proto]

syntax = "proto3";
option optimize_for = LITE_RUNTIME;

message TempSensor {
  float value = 1;
  uint64 serialNumber = 2;
}

message MeasurementNode {
  float battery = 1;
  float scale = 2;
  sint32 rssi = 3;
  float modemBattery = 4;
  repeated TempSensor tempSensors = 5;
}
