# Supplementary material for: Bee colony remote monitoring based on IoT using ESP-NOW protocol
Source: PeerJ Comput Sci. 2023 Apr 27;9:e1363. doi: 10.7717/peerj-cs.1363 (PMC10280558; doi:10.7717/peerj-cs.1363)
Supplement: Supplemental Information 1 [file peerj-cs-09-1363-s001.zip › code/readme.txt]

The monitoring system's core element is the ESP8266 microchip (https://www.espressif.com/en/products/socs/esp8266). The system measures temperature, weight and voltage of the battery.

The measured parameters are then serialized by using Protocol Buffer "Nanopb". To generate the required source and header files the following command should be run in the terminal:
protoc --nanopb_out=. measnode.proto

In general the code should work on any platform that has the ESP8266 microchip with the necessary break-out pins. Originally, the monitoring system was based on the ESP8266 ESP-12E/12F variant with the adapter/break-out board.

To code was developed by using Arduino Core (refer to the installation process in https://arduino-esp8266.readthedocs.io/en/latest/). To flash the code on the ESP8266 additional, USB to serial module is required.
