# Supplementary material for: Bee colony remote monitoring based on IoT using ESP-NOW protocol
Source: PeerJ Comput Sci. 2023 Apr 27;9:e1363. doi: 10.7717/peerj-cs.1363 (PMC10280558; doi:10.7717/peerj-cs.1363)
Supplement: Supplemental Information 2 — Data includes battery discharge rates, temperature and weight measurements of the bee colonies. [file peerj-cs-09-1363-s002.zip]

Archive with 5 entries (4 files):
- data/
- data/different_battery_discharge_data.xlsx
- data/node_discharge_data.xlsx
- data/temperatures_data.xlsx
- data/weight_change_during_June-July_data.xlsx
