# Supplementary material for: Bee colony remote monitoring based on IoT using ESP-NOW protocol
Source: PeerJ Comput Sci. 2023 Apr 27;9:e1363. doi: 10.7717/peerj-cs.1363 (PMC10280558; doi:10.7717/peerj-cs.1363)
Supplement: Supplemental Information 2 — Data includes battery discharge rates, temperature and weight measurements of the bee colonies. [file peerj-cs-09-1363-s002.zip › data/different_battery_discharge_data.xlsx]

## Sheet: data
Timestamp	Node (mv)
2022-05-19 14:22:00	4124.32
2022-05-19 14:52:00	4123.72
2022-05-19 15:22:00	4121.34
2022-05-19 15:52:00	4121.34
2022-05-19 16:22:00	4119.55
2022-05-19 16:52:00	4118.36
2022-05-19 17:22:00	4118.36
2022-05-19 17:42:00	4120.74
2022-05-19 18:12:00	4118.96
2022-05-19 18:42:00	4118.36
2022-05-19 19:12:00	4118.36
2022-05-19 19:42:00	4118.36
2022-05-19 20:12:00	4118.36
2022-05-19 20:42:00	4118.36
2022-05-19 21:12:00	4118.36
2022-05-19 21:42:00	4118.36
2022-05-19 22:12:00	4118.36
2022-05-19 22:42:00	4118.36
2022-05-19 23:12:00	4118.36
2022-05-19 23:32:00	4117.17
2022-05-20 00:03:00	4117.76
2022-05-20 00:33:00	4116.57
2022-05-20 01:03:00	4116.57
2022-05-20 01:33:00	4113.59
2022-05-20 02:03:00	4111.8
2022-05-20 02:33:00	4112.4
2022-05-20 03:03:00	4112.4
2022-05-20 03:33:00	4109.42
2022-05-20 04:03:00	4108.82
2022-05-20 04:33:00	4107.04
2022-05-20 05:03:00	4106.44
2022-05-20 05:33:00	4107.04
2022-05-20 05:53:00	4106.44
2022-05-20 06:23:00	4106.44
2022-05-20 06:53:00	4106.44
2022-05-20 07:23:00	4106.44
2022-05-20 07:53:00	4102.86
2022-05-20 08:23:00	4105.25
2022-05-20 08:53:00	4099.29
2022-05-20 09:23:00	4096.31
2022-05-20 09:53:00	4094.52
2022-05-20 10:23:00	4095.12
2022-05-20 10:53:00	4094.52
2022-05-20 11:23:00	4094.52
2022-05-20 11:53:00	4094.52
2022-05-20 12:13:00	4094.52
2022-05-20 12:44:00	4094.52
2022-05-20 13:14:00	4094.52
2022-05-20 13:44:00	4094.52
2022-05-20 14:14:00	4094.52
2022-05-20 14:44:00	4090.94
2022-05-20 15:14:00	4092.14
2022-05-20 15:44:00	4088.56
2022-05-20 16:14:00	4088.56
2022-05-20 16:44:00	4088.56
2022-05-20 17:14:00	4088.56
2022-05-20 17:44:00	4088.56
2022-05-20 18:14:00	4088.56
2022-05-20 18:34:00	4088.56
2022-05-20 19:04:00	4088.56
2022-05-20 19:34:00	4088.56
2022-05-20 20:04:00	4088.56
2022-05-20 20:34:00	4088.56
2022-05-20 21:04:00	4088.56
2022-05-20 21:34:00	4086.77
2022-05-20 22:04:00	4086.77
2022-05-20 22:34:00	4084.98
2022-05-20 23:04:00	4084.98
2022-05-20 23:34:00	4083.2
2022-05-21 00:04:00	4082.6
2022-05-21 00:34:00	4082.6
2022-05-21 00:54:00	4082.6
2022-05-21 01:25:00	4082.6
2022-05-21 01:55:00	4082.6
2022-05-21 02:25:00	4082.6
2022-05-21 02:55:00	4082.6
2022-05-21 03:25:00	4082.6
2022-05-21 03:55:00	4082
2022-05-21 04:25:00	4082.6
2022-05-21 04:55:00	4082.6
2022-05-21 05:25:00	4082.6
2022-05-21 05:55:00	4082
2022-05-21 06:25:00	4081.41
2022-05-21 06:55:00	4077.24
2022-05-21 07:15:00	4076.64
2022-05-21 07:45:00	4076.64
2022-05-21 08:15:00	4076.64
2022-05-21 08:45:00	4076.64
2022-05-21 09:15:00	4076.64
2022-05-21 09:45:00	4076.64
2022-05-21 10:15:00	4076.64
2022-05-21 10:45:00	4076.64
2022-05-21 11:15:00	4076.64
2022-05-21 11:45:00	4076.64
2022-05-21 12:15:00	4076.64
2022-05-21 12:45:00	4075.45
2022-05-21 13:15:00	4073.06
2022-05-21 13:35:00	4073.06
2022-05-21 14:05:00	4070.68
2022-05-21 14:35:00	4064.72
2022-05-21 15:05:00	4065.91
2022-05-21 15:35:00	4064.72
2022-05-21 16:05:00	4064.72
2022-05-21 16:35:00	4064.72
2022-05-21 17:05:00	4064.72
2022-05-21 17:35:00	4064.72
2022-05-21 18:05:00	4064.72
2022-05-21 18:35:00	4064.72
2022-05-21 19:05:00	4064.72
2022-05-21 19:35:00	4064.72
2022-05-21 19:55:00	4064.72
2022-05-21 20:25:00	4064.72
2022-05-21 20:55:00	4064.72
2022-05-21 21:25:00	4064.72
2022-05-21 21:55:00	4064.72
2022-05-21 22:25:00	4064.72
2022-05-21 22:55:00	4064.72
2022-05-21 23:25:00	4064.72
2022-05-21 23:55:00	4064.72
2022-05-22 00:25:00	4063.53
2022-05-22 00:55:00	4063.53
2022-05-22 01:25:00	4062.93
2022-05-22 01:55:00	4063.53
2022-05-22 02:15:00	4063.53
2022-05-22 02:45:00	4062.34
2022-05-22 03:16:00	4061.14
2022-05-22 03:46:00	4059.95
2022-05-22 04:16:00	4058.76
2022-05-22 04:46:00	4059.36
2022-05-22 05:16:00	4058.76
2022-05-22 05:46:00	4058.76
2022-05-22 06:16:00	4058.76
2022-05-22 06:46:00	4058.76
2022-05-22 07:16:00	4058.76
2022-05-22 07:46:00	4058.76
2022-05-22 08:16:00	4058.76
2022-05-22 08:46:00	4058.76
2022-05-22 09:16:00	4058.76
2022-05-22 09:36:00	4058.76
2022-05-22 10:06:00	4058.76
2022-05-22 10:36:00	4058.16
2022-05-22 11:06:00	4058.76
2022-05-22 11:36:00	4058.76
2022-05-22 12:06:00	4058.16
2022-05-22 12:36:00	4057.57
2022-05-22 13:06:00	4057.57
2022-05-22 13:36:00	4058.76
2022-05-22 14:06:00	4055.78
2022-05-22 14:36:00	4053.99
2022-05-22 15:06:00	4056.38
2022-05-22 15:26:00	4053.4
2022-05-22 15:57:00	4053.99
2022-05-22 16:27:00	4052.8
2022-05-22 16:57:00	4052.8
2022-05-22 17:27:00	4052.8
2022-05-22 17:57:00	4052.8
2022-05-22 18:27:00	4053.4
2022-05-22 18:57:00	4054.59
2022-05-22 19:27:00	4053.4
2022-05-22 19:57:00	4052.8
2022-05-22 20:27:00	4052.8
2022-05-22 20:57:00	4052.8
2022-05-22 21:17:00	4052.8
2022-05-22 21:47:00	4052.8
2022-05-22 22:17:00	4052.8
2022-05-22 22:48:00	4052.8
2022-05-22 23:18:00	4052.8
2022-05-22 23:48:00	4052.8
2022-05-23 00:18:00	4052.8
2022-05-23 00:48:00	4052.8
2022-05-23 01:18:00	4052.8
2022-05-23 01:48:00	4052.8
2022-05-23 02:18:00	4052.8
2022-05-23 02:48:00	4052.8
2022-05-23 03:08:00	4052.8
2022-05-23 03:38:00	4052.8
2022-05-23 04:08:00	4052.8
2022-05-23 04:38:00	4052.2
2022-05-23 05:09:00	4052.2
2022-05-23 05:39:00	4052.2
2022-05-23 06:09:00	4049.22
2022-05-23 06:39:00	4048.63
2022-05-23 07:09:00	4047.44
2022-05-23 07:39:00	4047.44
2022-05-23 08:09:00	4046.24
2022-05-23 08:39:00	4047.44
2022-05-23 09:09:00	4045.65
2022-05-23 09:29:00	4047.44
2022-05-23 09:59:00	4047.44
2022-05-23 10:29:00	4043.26
2022-05-23 10:59:00	4045.05
2022-05-23 11:29:00	4043.86
2022-05-23 11:59:00	4043.26
2022-05-23 12:30:00	4041.48
2022-05-23 13:00:00	4042.07
2022-05-23 13:30:00	4041.48
2022-05-23 13:59:00	4042.07
2022-05-23 14:30:00	4041.48
2022-05-23 14:59:00	4042.67
2022-05-23 15:29:00	4041.48
2022-05-23 15:50:00	4043.86
2022-05-23 16:20:00	4040.88
2022-05-23 16:50:00	4040.88
2022-05-23 17:20:00	4040.88
2022-05-23 17:50:00	4040.88
2022-05-23 18:20:00	4040.88
2022-05-23 18:50:00	4040.88
2022-05-23 19:20:00	4040.88
2022-05-23 19:50:00	4040.88
2022-05-23 20:20:00	4040.88
2022-05-23 20:50:00	4040.88
2022-05-23 21:10:00	4040.88
2022-05-23 21:41:00	4040.88
2022-05-23 22:11:00	4040.88
2022-05-23 22:41:00	4040.88
2022-05-23 23:11:00	4040.88
2022-05-23 23:41:00	4041.48
2022-05-24 00:11:00	4040.88
2022-05-24 00:41:00	4040.88
2022-05-24 01:11:00	4040.88
2022-05-24 01:41:00	4040.88
2022-05-24 02:11:00	4040.88
2022-05-24 02:41:00	4040.88
2022-05-24 03:01:00	4040.88
2022-05-24 03:31:00	4040.88
2022-05-24 04:02:00	4040.88
2022-05-24 04:32:00	4040.88
2022-05-24 05:02:00	4040.88
2022-05-24 05:32:00	4040.88
2022-05-24 08:58:00	4039.09
2022-05-24 09:28:00	4039.69
2022-05-24 09:58:00	4039.69
2022-05-24 10:29:00	4040.28
2022-05-24 10:48:00	4039.09
2022-05-24 11:19:00	4040.88
2022-05-24 11:48:00	4039.09
2022-05-24 12:19:00	4039.09
2022-05-24 12:49:00	4038.5
2022-05-24 13:19:00	4034.92
2022-05-24 13:49:00	4038.5
2022-05-24 14:19:00	4036.11
2022-05-24 14:49:00	4039.69
2022-05-24 15:19:00	4034.92
2022-05-24 15:49:00	4037.3
2022-05-24 16:19:00	4037.3
2022-05-24 16:49:00	4037.9
2022-05-24 17:19:00	4037.3
2022-05-24 17:39:00	4037.3
2022-05-24 18:09:00	4037.9
2022-05-24 18:39:00	4037.3
2022-05-24 19:09:00	4035.52
2022-05-24 19:39:00	4034.92
2022-05-24 20:09:00	4036.11
2022-05-24 20:39:00	4038.5
2022-05-24 21:09:00	4037.3
2022-05-24 21:39:00	4036.11
2022-05-24 22:09:00	4037.9
2022-05-24 22:39:00	4036.11
2022-05-24 23:09:00	4039.69
2022-05-24 23:29:00	4034.92
2022-05-24 23:59:00	4037.9
2022-05-25 00:29:00	4034.92
2022-05-25 00:59:00	4039.69
2022-05-25 01:29:00	4035.52
2022-05-25 01:59:00	4036.11
2022-05-25 02:30:00	4035.52
2022-05-25 02:59:00	4034.92
2022-05-25 03:30:00	4034.32
2022-05-25 04:00:00	4034.92
2022-05-25 04:30:00	4034.92
2022-05-25 05:00:00	4033.13
2022-05-25 05:30:00	4037.9
2022-05-25 05:50:00	4029.56
2022-05-25 06:20:00	4034.32
2022-05-25 06:50:00	4034.32
2022-05-25 07:20:00	4031.34
2022-05-25 07:50:00	4031.34
2022-05-25 08:20:00	4033.73
2022-05-25 08:50:00	4031.34
2022-05-25 09:20:00	4032.54
2022-05-25 09:50:00	4030.75
2022-05-25 10:20:00	4031.94
2022-05-25 10:50:00	4029.56
2022-05-25 11:20:00	4030.15
2022-05-25 11:50:00	4033.13
2022-05-25 12:20:00	4030.15
2022-05-25 12:40:00	4029.56
2022-05-25 13:10:00	4028.96
2022-05-25 13:40:00	4028.96
2022-05-25 14:10:00	4028.96
2022-05-25 14:40:00	4028.96
2022-05-25 15:10:00	4028.96
2022-05-25 15:40:00	4029.56
2022-05-25 16:10:00	4028.96
2022-05-25 16:41:00	4030.75
2022-05-25 17:10:00	4031.34
2022-05-25 17:40:00	4028.96
2022-05-25 18:11:00	4030.15
2022-05-25 18:31:00	4028.96
2022-05-25 19:01:00	4028.96
2022-05-25 19:31:00	4031.34
2022-05-25 20:01:00	4028.96
2022-05-25 21:01:00	4028.96
2022-05-25 21:31:00	4028.96
2022-05-25 22:01:00	4028.96
2022-05-25 22:31:00	4030.15
2022-05-25 23:01:00	4028.96
2022-05-25 23:31:00	4028.96
2022-05-26 00:01:00	4028.96
2022-05-26 00:31:00	4028.96
2022-05-26 00:51:00	4029.56
2022-05-26 01:21:00	4028.96
2022-05-26 01:51:00	4028.96
2022-05-26 02:21:00	4028.96
2022-05-26 02:51:00	4028.96
2022-05-26 03:21:00	4028.96
2022-05-26 03:51:00	4028.96
2022-05-26 04:21:00	4028.96
2022-05-26 04:51:00	4028.96
2022-05-26 05:21:00	4028.96
2022-05-26 05:51:00	4028.96
2022-05-26 06:21:00	4028.96
2022-05-26 06:51:00	4028.96
2022-05-26 07:21:00	4028.96
2022-05-26 07:41:00	4028.96
2022-05-26 08:11:00	4028.96
2022-05-26 08:41:00	4028.96
2022-05-26 09:11:00	4028.96
2022-05-26 09:41:00	4028.96
2022-05-26 10:11:00	4028.96
2022-05-26 10:41:00	4028.96
2022-05-26 11:11:00	4028.96
2022-05-26 11:41:00	4028.96
2022-05-26 12:11:00	4028.96
2022-05-26 12:41:00	4028.96
2022-05-26 13:11:00	4028.96
2022-05-26 13:41:00	4028.96
2022-05-26 14:01:00	4028.96
2022-05-26 14:31:00	4028.96
2022-05-26 15:01:00	4028.96
2022-05-26 15:31:00	4028.96
2022-05-26 16:01:00	4028.96
2022-05-26 16:31:00	4028.96
2022-05-26 17:01:00	4028.96
2022-05-26 17:31:00	4028.96
2022-05-26 18:01:00	4028.96
2022-05-26 18:31:00	4028.96
2022-05-26 19:02:00	4028.96
2022-05-26 19:32:00	4028.96
2022-05-26 20:02:00	4028.96
2022-05-26 20:22:00	4028.96
2022-05-26 20:52:00	4028.96
2022-05-26 21:22:00	4028.96
2022-05-26 21:52:00	4028.96
2022-05-26 22:22:00	4028.96
2022-05-26 22:52:00	4028.96
2022-05-26 23:22:00	4028.96
2022-05-26 23:52:00	4028.96
2022-05-27 00:22:00	4028.96
2022-05-27 00:52:00	4028.96
2022-05-27 01:22:00	4028.96
2022-05-27 01:52:00	4028.96
2022-05-27 02:12:00	4028.96
2022-05-27 02:42:00	4028.96
2022-05-27 03:12:00	4028.96
2022-05-27 03:42:00	4028.36
2022-05-27 04:12:00	4028.96
2022-05-27 04:42:00	4028.96
2022-05-27 05:12:00	4028.96
2022-05-27 05:42:00	4028.96
2022-05-27 06:12:00	4028.96
2022-05-27 06:42:00	4028.36
2022-05-27 07:12:00	4028.96
2022-05-27 07:42:00	4028.36
2022-05-27 08:12:00	4028.36
2022-05-27 08:42:00	4028.96
2022-05-27 09:02:00	4028.96
2022-05-27 09:32:00	4028.96
2022-05-27 10:02:00	4024.79
2022-05-27 10:33:00	4023
2022-05-27 11:03:00	4023.6
2022-05-27 11:33:00	4023
2022-05-27 12:02:00	4023
2022-05-27 12:33:00	4023
2022-05-27 13:03:00	4023
2022-05-27 13:33:00	4023
2022-05-27 14:03:00	4023
2022-05-27 14:33:00	4023
2022-05-27 15:03:00	4023
2022-05-27 15:23:00	4023
2022-05-27 15:53:00	4023
2022-05-27 16:23:00	4023
2022-05-27 16:53:00	4023
2022-05-27 17:23:00	4023
2022-05-27 17:53:00	4023
2022-05-27 18:23:00	4023
2022-05-27 18:53:00	4023
2022-05-27 19:23:00	4023
2022-05-27 19:53:00	4023
2022-05-27 20:23:00	4023
2022-05-27 20:53:00	4023
2022-05-27 21:13:00	4023
2022-05-27 21:43:00	4023
2022-05-27 22:13:00	4023
2022-05-27 22:43:00	4023
2022-05-27 23:13:00	4023
2022-05-27 23:44:00	4023
2022-05-28 00:14:00	4023
2022-05-28 00:44:00	4021.21
2022-05-28 01:14:00	4021.21
2022-05-28 01:44:00	4020.62
2022-05-28 02:14:00	4018.23
2022-05-28 02:44:00	4017.64
2022-05-28 03:14:00	4017.04
2022-05-28 03:34:00	4017.04
2022-05-28 04:04:00	4017.04
2022-05-28 04:34:00	4017.04
2022-05-28 05:04:00	4017.04
2022-05-28 05:34:00	4017.04
2022-05-28 06:04:00	4016.44
2022-05-28 06:34:00	4012.87
2022-05-28 07:04:00	4011.08
2022-05-28 07:35:00	4011.08
2022-05-28 08:05:00	4011.08
2022-05-28 08:35:00	4011.08
2022-05-28 09:05:00	4011.08
2022-05-28 09:35:00	4011.08
2022-05-28 09:55:00	4011.08
2022-05-28 10:25:00	4011.08
2022-05-28 10:55:00	4011.08
2022-05-28 11:25:00	4011.08
2022-05-28 11:55:00	4011.08
2022-05-28 12:25:00	4011.08
2022-05-28 12:55:00	4011.08
2022-05-28 13:25:00	4011.08
2022-05-28 13:55:00	4011.08
2022-05-28 14:26:00	4011.08
2022-05-28 14:56:00	4011.08
2022-05-28 15:26:00	4009.89
2022-05-28 15:46:00	4010.48
2022-05-28 16:16:00	4010.48
2022-05-28 16:46:00	4011.08
2022-05-28 17:16:00	4007.5
2022-05-28 17:46:00	4006.31
2022-05-28 18:16:00	4005.12
2022-05-28 18:46:00	4006.91
2022-05-28 19:16:00	4005.12
2022-05-28 19:46:00	4005.12
2022-05-28 20:17:00	4005.12
2022-05-28 20:47:00	4005.12
2022-05-28 21:07:00	4005.12
2022-05-28 21:37:00	4005.12
2022-05-28 22:07:00	4005.12
2022-05-28 22:37:00	4005.12
2022-05-28 23:07:00	4005.12
2022-05-28 23:37:00	4005.12
2022-05-29 00:07:00	4005.12
2022-05-29 00:37:00	4005.12
2022-05-29 01:07:00	4005.12
2022-05-29 01:38:00	4005.12
2022-05-29 02:08:00	4005.12
2022-05-29 02:38:00	4005.12
2022-05-29 02:58:00	4005.12
2022-05-29 03:28:00	4005.12
2022-05-29 03:58:00	4000.35
2022-05-29 04:28:00	4000.35
2022-05-29 04:58:00	4001.54
2022-05-29 05:28:00	4002.74
2022-05-29 05:58:00	4001.54
2022-05-29 06:28:00	3999.16
2022-05-29 06:59:00	4002.74
2022-05-29 07:29:00	3994.39
2022-05-29 07:59:00	3993.2
2022-05-29 08:29:00	3999.16
2022-05-29 08:59:00	3995.58
2022-05-29 09:19:00	3993.2
2022-05-29 09:50:00	3994.39
2022-05-29 10:20:00	3993.2
2022-05-29 10:50:00	3993.2
2022-05-29 11:20:00	3993.2
2022-05-29 11:50:00	3994.39
2022-05-29 12:20:00	3993.2
2022-05-29 12:50:00	3993.2
2022-05-29 13:20:00	3993.2
2022-05-29 13:50:00	3993.2
2022-05-29 14:20:00	3993.2
2022-05-29 14:51:00	3993.2
2022-05-29 15:11:00	3993.2
2022-05-29 15:41:00	3993.2
2022-05-29 16:11:00	3993.2
2022-05-29 16:41:00	3993.2
2022-05-29 17:11:00	3993.2
2022-05-29 17:41:00	3993.2
2022-05-29 18:11:00	3993.2
2022-05-29 18:41:00	3993.2
2022-05-29 19:12:00	3993.2
2022-05-29 19:42:00	3993.2
2022-05-29 20:12:00	3993.2
2022-05-29 20:32:00	3993.2
2022-05-29 21:02:00	3993.2
2022-05-29 21:32:00	3993.2
2022-05-29 22:02:00	3993.2
2022-05-29 22:33:00	3993.2
2022-05-29 23:03:00	3993.2
2022-05-29 23:33:00	3993.2
2022-05-30 00:03:00	3993.2
2022-05-30 00:33:00	3993.2
2022-05-30 01:03:00	3993.2
2022-05-30 01:34:00	3993.2
2022-05-30 01:54:00	3993.2
2022-05-30 02:24:00	3993.2
2022-05-30 02:54:00	3993.2
2022-05-30 03:24:00	3992.6
2022-05-30 03:54:00	3991.41
2022-05-30 04:24:00	3991.41
2022-05-30 04:54:00	3992.01
2022-05-30 05:25:00	3992.01
2022-05-30 05:55:00	3989.03
2022-05-30 06:25:00	3987.24
2022-05-30 06:55:00	3986.05
2022-05-30 07:25:00	3984.26
2022-05-30 07:45:00	3984.26
2022-05-30 08:16:00	3984.86
2022-05-30 08:46:00	3983.66
2022-05-30 09:16:00	3986.64
2022-05-30 09:46:00	3984.86
2022-05-30 10:16:00	3983.07
2022-05-30 10:47:00	3986.05
2022-05-30 11:17:00	3981.28
2022-05-30 11:47:00	3981.88
2022-05-30 12:17:00	3982.47
2022-05-30 12:47:00	3981.28
2022-05-30 13:17:00	3981.88
2022-05-30 13:38:00	3981.28
2022-05-30 14:08:00	3981.28
2022-05-30 14:38:00	3981.28
2022-05-30 15:08:00	3981.28
2022-05-30 15:38:00	3981.28
2022-05-30 16:08:00	3981.28
2022-05-30 16:39:00	3981.28
2022-05-30 17:09:00	3981.28
2022-05-30 17:39:00	3981.28
2022-05-30 18:09:00	3981.28
2022-05-30 18:29:00	3981.28
2022-05-30 18:59:00	3981.28
2022-05-30 19:30:00	3981.28
2022-05-30 20:00:00	3981.28
2022-05-30 20:30:00	3981.28
2022-05-30 21:00:00	3981.28
2022-05-30 21:30:00	3981.28
2022-05-30 22:01:00	3981.28
2022-05-30 22:31:00	3981.28
2022-05-30 23:01:00	3981.28
2022-05-30 23:31:00	3981.28
2022-05-30 23:51:00	3981.28
2022-05-31 00:22:00	3981.28
2022-05-31 00:52:00	3981.28
2022-05-31 01:22:00	3978.3
2022-05-31 01:52:00	3980.68
2022-05-31 02:22:00	3979.49
2022-05-31 02:53:00	3980.09
2022-05-31 03:23:00	3980.09
2022-05-31 03:53:00	3977.7
2022-05-31 04:23:00	3980.68
2022-05-31 04:53:00	3977.7
2022-05-31 05:13:00	3977.11
2022-05-31 05:44:00	3975.32
2022-05-31 06:14:00	3977.11
2022-05-31 06:44:00	3975.32
2022-05-31 07:14:00	3975.32
2022-05-31 07:45:00	3975.32
2022-05-31 08:15:00	3975.32
2022-05-31 08:45:00	3975.32
2022-05-31 09:15:00	3975.32
2022-05-31 09:45:00	3975.32
2022-05-31 10:15:00	3975.32
2022-05-31 10:36:00	3975.32
2022-05-31 11:06:00	3975.32
2022-05-31 11:36:00	3975.32
2022-05-31 12:06:00	3975.32
2022-05-31 12:37:00	3975.32
2022-05-31 13:07:00	3975.32
2022-05-31 13:37:00	3974.72
2022-05-31 14:07:00	3974.72
2022-05-31 14:37:00	3975.32
2022-05-31 15:07:00	3975.32
2022-05-31 15:38:00	3974.13
2022-05-31 15:58:00	3973.53
2022-05-31 16:28:00	3971.74
2022-05-31 16:58:00	3973.53
2022-05-31 17:28:00	3971.74
2022-05-31 17:59:00	3972.34
2022-05-31 18:29:00	3971.74
2022-05-31 18:59:00	3969.96
2022-05-31 19:29:00	3969.36
2022-05-31 19:59:00	3969.36
2022-05-31 20:30:00	3969.36
2022-05-31 20:50:00	3969.36
2022-05-31 21:20:00	3969.36
2022-05-31 21:50:00	3969.36
2022-05-31 22:20:00	3969.36
2022-05-31 22:51:00	3969.36
2022-05-31 23:21:00	3969.36
2022-05-31 23:51:00	3969.36
2022-06-01 00:21:00	3969.36
2022-06-01 00:51:00	3969.36
2022-06-01 01:21:00	3969.36
2022-06-01 01:42:00	3969.36
2022-06-01 02:12:00	3969.36
2022-06-01 02:42:00	3969.36
2022-06-01 03:12:00	3969.36
2022-06-01 03:42:00	3969.36
2022-06-01 04:12:00	3969.36
2022-06-01 04:43:00	3968.76
2022-06-01 05:13:00	3969.36
2022-06-01 05:43:00	3965.78
2022-06-01 06:13:00	3965.19
2022-06-01 06:43:00	3966.38
2022-06-01 07:14:00	3965.19
2022-06-01 07:34:00	3963.4
2022-06-01 08:04:00	3964
2022-06-01 08:34:00	3964
2022-06-01 09:04:00	3963.4
2022-06-01 09:34:00	3963.4
2022-06-01 10:04:00	3963.4
2022-06-01 10:34:00	3963.4
2022-06-01 11:04:00	3963.4
2022-06-01 11:34:00	3963.4
2022-06-01 12:04:00	3963.4
2022-06-01 12:34:00	3963.4
2022-06-01 13:04:00	3963.4
2022-06-01 13:34:00	3963.4
2022-06-01 13:54:00	3963.4
2022-06-01 14:25:00	3963.4
2022-06-01 14:55:00	3962.8
2022-06-01 15:25:00	3963.4
2022-06-01 15:55:00	3963.4
2022-06-01 16:25:00	3959.23
2022-06-01 16:55:00	3958.63
2022-06-01 17:25:00	3959.82
2022-06-01 17:55:00	3958.63
2022-06-01 18:25:00	3959.82
2022-06-01 18:55:00	3958.04
2022-06-01 19:25:00	3957.44
2022-06-01 19:45:00	3958.04
2022-06-01 20:15:00	3955.06
2022-06-01 20:45:00	3953.27
2022-06-01 21:15:00	3952.67
2022-06-01 21:46:00	3951.48
2022-06-01 22:16:00	3953.86
2022-06-01 22:46:00	3955.06
2022-06-01 23:16:00	3952.08
2022-06-01 23:46:00	3951.48
2022-06-02 00:16:00	3951.48
2022-06-02 00:46:00	3952.08
2022-06-02 01:16:00	3951.48
2022-06-02 01:37:00	3951.48
2022-06-02 02:07:00	3951.48
2022-06-02 02:37:00	3951.48
2022-06-02 03:07:00	3951.48
2022-06-02 03:38:00	3951.48
2022-06-02 04:08:00	3951.48
2022-06-02 04:38:00	3951.48
2022-06-02 05:08:00	3951.48
2022-06-02 05:38:00	3951.48
2022-06-02 06:08:00	3951.48
2022-06-02 06:38:00	3951.48
2022-06-02 07:08:00	3950.88
2022-06-02 07:28:00	3949.69
2022-06-02 07:58:00	3949.69
2022-06-02 08:28:00	3949.1
2022-06-02 08:58:00	3947.31
2022-06-02 09:28:00	3946.12
2022-06-02 09:59:00	3947.9
2022-06-02 10:29:00	3946.12
2022-06-02 10:59:00	3945.52
2022-06-02 11:29:00	3945.52
2022-06-02 11:59:00	3945.52
2022-06-02 12:29:00	3945.52
2022-06-02 12:59:00	3945.52
2022-06-02 13:19:00	3945.52
2022-06-02 13:50:00	3945.52
2022-06-02 14:20:00	3945.52
2022-06-02 14:50:00	3945.52
2022-06-02 15:20:00	3945.52
2022-06-02 15:50:00	3945.52
2022-06-02 16:20:00	3945.52
2022-06-02 16:50:00	3945.52
2022-06-02 17:20:00	3945.52
2022-06-02 17:50:00	3945.52
2022-06-02 18:20:00	3945.52
2022-06-02 18:50:00	3945.52
2022-06-02 19:10:00	3943.14
2022-06-02 19:41:00	3943.73
2022-06-02 20:11:00	3941.35
2022-06-02 20:41:00	3939.56
2022-06-02 21:11:00	3939.56
2022-06-02 21:41:00	3941.94
2022-06-02 22:11:00	3939.56
2022-06-02 22:41:00	3939.56
2022-06-02 23:11:00	3939.56
2022-06-02 23:41:00	3939.56
2022-06-03 00:11:00	3939.56
2022-06-03 00:32:00	3939.56
2022-06-03 01:01:00	3939.56
2022-06-03 01:32:00	3939.56
2022-06-03 02:02:00	3939.56
2022-06-03 02:32:00	3939.56
2022-06-03 03:02:00	3938.37
2022-06-03 03:32:00	3939.56
2022-06-03 04:02:00	3939.56
2022-06-03 04:33:00	3938.37
2022-06-03 05:03:00	3937.77
2022-06-03 05:33:00	3934.79
2022-06-03 06:03:00	3930.62
2022-06-03 06:33:00	3931.22
2022-06-03 06:53:00	3927.64
2022-06-03 07:23:00	3931.22
2022-06-03 07:53:00	3932.41
2022-06-03 08:23:00	3924.06
2022-06-03 08:53:00	3921.68
2022-06-03 09:23:00	3921.68
2022-06-03 09:54:00	3921.68
2022-06-03 10:24:00	3921.68
2022-06-03 10:54:00	3921.68
2022-06-03 11:24:00	3921.68
2022-06-03 11:54:00	3921.68
2022-06-03 12:24:00	3921.68
2022-06-03 12:44:00	3921.68
2022-06-03 13:14:00	3921.68
2022-06-03 13:44:00	3921.68
2022-06-03 14:14:00	3921.68
2022-06-03 14:44:00	3921.68
2022-06-03 15:15:00	3921.68
2022-06-03 15:45:00	3921.68
2022-06-03 16:15:00	3921.68
2022-06-03 16:45:00	3921.68
2022-06-03 17:15:00	3921.68
2022-06-03 17:45:00	3920.49
2022-06-03 18:15:00	3920.49
2022-06-03 18:35:00	3916.91
2022-06-03 19:05:00	3916.32
2022-06-03 19:35:00	3916.32
2022-06-03 20:05:00	3916.32
2022-06-03 20:36:00	3915.72
2022-06-03 21:06:00	3915.72
2022-06-03 21:36:00	3915.72
2022-06-03 22:06:00	3915.72
2022-06-03 22:36:00	3915.72
2022-06-03 23:06:00	3915.72
2022-06-03 23:36:00	3915.72
2022-06-03 23:56:00	3915.72
2022-06-04 00:26:00	3915.72
2022-06-04 00:56:00	3915.72
2022-06-04 01:26:00	3915.72
2022-06-04 01:57:00	3915.12
2022-06-04 02:27:00	3913.93
2022-06-04 02:57:00	3910.36
2022-06-04 03:27:00	3912.14
2022-06-04 03:57:00	3910.95
2022-06-04 04:27:00	3909.76
2022-06-04 04:57:00	3909.76
2022-06-04 05:27:00	3909.76
2022-06-04 05:47:00	3909.76
2022-06-04 06:18:00	3909.76
2022-06-04 06:47:00	3909.76
2022-06-04 07:18:00	3909.76
2022-06-04 07:47:00	3909.76
2022-06-04 08:18:00	3909.76
2022-06-04 08:48:00	3909.76
2022-06-04 09:18:00	3909.76
2022-06-04 09:48:00	3909.76
2022-06-04 10:18:00	3909.76
2022-06-04 10:48:00	3909.76
2022-06-04 11:18:00	3909.76
2022-06-04 11:48:00	3909.76
2022-06-04 12:18:00	3909.76
2022-06-04 12:38:00	3907.97
2022-06-04 13:09:00	3908.57
2022-06-04 13:39:00	3908.57
2022-06-04 14:09:00	3909.76
2022-06-04 14:39:00	3907.38
2022-06-04 15:09:00	3904.99
2022-06-04 15:39:00	3908.57
2022-06-04 16:09:00	3903.8
2022-06-04 16:40:00	3903.8
2022-06-04 17:09:00	3903.8
2022-06-04 17:39:00	3903.8
2022-06-04 18:10:00	3903.8
2022-06-04 18:29:00	3903.8
2022-06-04 19:00:00	3903.8
2022-06-04 19:30:00	3903.8
2022-06-04 20:00:00	3903.8
2022-06-04 20:30:00	3901.42
2022-06-04 21:00:00	3901.42
2022-06-04 21:30:00	3903.8
2022-06-04 22:00:00	3902.01
2022-06-04 22:30:00	3899.03
2022-06-04 23:00:00	3899.03
2022-06-04 23:30:00	3897.84
2022-06-04 23:50:00	3897.84
2022-06-05 00:21:00	3897.84
2022-06-05 00:51:00	3897.84
2022-06-05 01:21:00	3897.84
2022-06-05 01:51:00	3897.84
2022-06-05 02:21:00	3897.84
2022-06-05 02:51:00	3897.84
2022-06-05 03:21:00	3897.84
2022-06-05 03:51:00	3897.84
2022-06-05 04:21:00	3897.24
2022-06-05 04:51:00	3897.84
2022-06-05 05:21:00	3897.84
2022-06-05 05:51:00	3897.84
2022-06-05 06:11:00	3897.84
2022-06-05 06:42:00	3896.65
2022-06-05 07:12:00	3897.84
2022-06-05 07:42:00	3896.65
2022-06-05 08:12:00	3895.46
2022-06-05 08:42:00	3896.65
2022-06-05 09:12:00	3893.67
2022-06-05 09:43:00	3895.46
2022-06-05 10:13:00	3894.86
2022-06-05 10:43:00	3895.46
2022-06-05 11:13:00	3892.48
2022-06-05 11:43:00	3892.48
2022-06-05 12:13:00	3894.26
2022-06-05 12:33:00	3892.48
2022-06-05 13:03:00	3892.48
2022-06-05 13:33:00	3891.88
2022-06-05 14:03:00	3891.88
2022-06-05 14:33:00	3891.88
2022-06-05 15:03:00	3891.88
2022-06-05 15:34:00	3891.88
2022-06-05 16:04:00	3891.88
2022-06-05 16:34:00	3891.88
2022-06-05 17:04:00	3891.88
2022-06-05 17:34:00	3891.88
2022-06-05 18:04:00	3891.88
2022-06-05 18:24:00	3891.88
2022-06-05 18:54:00	3891.88
2022-06-05 19:24:00	3891.88
2022-06-05 19:54:00	3891.88
2022-06-05 20:24:00	3891.88
2022-06-05 20:55:00	3891.88
2022-06-05 21:25:00	3888.9
2022-06-05 21:55:00	3890.09
2022-06-05 22:25:00	3890.69
2022-06-05 22:55:00	3887.71
2022-06-05 23:25:00	3890.09
2022-06-05 23:45:00	3887.11
2022-06-06 00:15:00	3888.9
2022-06-06 00:45:00	3885.92
2022-06-06 01:15:00	3887.11
2022-06-06 01:46:00	3885.92
2022-06-06 02:16:00	3886.52
2022-06-06 02:46:00	3885.92
2022-06-06 03:16:00	3885.92
2022-06-06 03:46:00	3885.92
2022-06-06 04:16:00	3885.92
2022-06-06 04:46:00	3885.92
2022-06-06 05:16:00	3885.92
2022-06-06 05:36:00	3885.92
2022-06-06 06:06:00	3885.92
2022-06-06 06:36:00	3885.92
2022-06-06 07:06:00	3885.92
2022-06-06 07:36:00	3885.92
2022-06-06 08:07:00	3885.92
2022-06-06 08:37:00	3885.92
2022-06-06 09:07:00	3885.92
2022-06-06 09:37:00	3885.92
2022-06-06 10:07:00	3885.92
2022-06-06 10:37:00	3885.32
2022-06-06 11:07:00	3885.32
2022-06-06 11:37:00	3885.92
2022-06-06 11:57:00	3885.32
2022-06-06 12:27:00	3885.92
2022-06-06 12:57:00	3885.92
2022-06-06 13:27:00	3882.34
2022-06-06 13:58:00	3884.13
2022-06-06 14:28:00	3882.34
2022-06-06 14:58:00	3883.54
2022-06-06 15:28:00	3883.54
2022-06-06 15:58:00	3880.56
2022-06-06 16:28:00	3879.96
2022-06-06 16:58:00	3881.75
2022-06-06 17:28:00	3878.77
2022-06-06 17:48:00	3879.96
2022-06-06 18:18:00	3872.81
2022-06-06 18:49:00	3876.38
2022-06-06 19:19:00	3875.19
2022-06-06 19:49:00	3876.38
2022-06-06 20:19:00	3876.38
2022-06-06 20:49:00	3870.42
2022-06-06 21:19:00	3869.23
2022-06-06 21:50:00	3868.04
2022-06-06 22:20:00	3868.04
2022-06-06 22:50:00	3868.04
2022-06-06 23:20:00	3868.64
2022-06-06 23:40:00	3868.04
2022-06-07 00:10:00	3868.04
2022-06-07 00:40:00	3868.04
2022-06-07 01:10:00	3868.04
2022-06-07 01:40:00	3868.04
2022-06-07 02:10:00	3868.04
2022-06-07 02:40:00	3868.04
2022-06-07 03:11:00	3868.04
2022-06-07 03:41:00	3868.04
2022-06-07 04:11:00	3868.04
2022-06-07 04:41:00	3868.04
2022-06-07 05:11:00	3868.04
2022-06-07 05:31:00	3868.04
2022-06-07 06:01:00	3868.04
2022-06-07 06:31:00	3868.04
2022-06-07 07:01:00	3868.04
2022-06-07 07:31:00	3868.04
2022-06-07 08:02:00	3868.04
2022-06-07 08:32:00	3868.04
2022-06-07 09:02:00	3868.04
2022-06-07 09:32:00	3868.04
2022-06-07 10:02:00	3868.04
2022-06-07 10:33:00	3868.04
2022-06-07 11:02:00	3868.04
2022-06-07 11:22:00	3868.04
2022-06-07 11:52:00	3868.04
2022-06-07 12:23:00	3868.04
2022-06-07 12:53:00	3868.04
2022-06-07 13:23:00	3868.04
2022-06-07 13:53:00	3868.04
2022-06-07 14:23:00	3868.04
2022-06-07 14:53:00	3868.04
2022-06-07 15:23:00	3868.04
2022-06-07 15:54:00	3868.04
2022-06-07 16:24:00	3868.04
2022-06-07 16:54:00	3868.04
2022-06-07 17:14:00	3868.04
2022-06-07 17:44:00	3868.04
2022-06-07 18:14:00	3868.04
2022-06-07 18:44:00	3868.04
2022-06-07 19:14:00	3868.04
2022-06-07 19:44:00	3868.04
2022-06-07 20:15:00	3866.85
2022-06-07 20:45:00	3868.04
2022-06-07 21:15:00	3868.04
2022-06-07 21:45:00	3866.25
2022-06-07 22:15:00	3866.85
2022-06-07 22:35:00	3867.44
2022-06-07 23:05:00	3866.25
2022-06-07 23:35:00	3866.85
2022-06-08 00:05:00	3868.04
2022-06-08 00:35:00	3867.44
2022-06-08 01:05:00	3864.46
2022-06-08 01:36:00	3865.06
2022-06-08 02:06:00	3864.46
2022-06-08 02:36:00	3865.06
2022-06-08 03:06:00	3862.08
2022-06-08 03:36:00	3863.87
2022-06-08 04:06:00	3862.68
2022-06-08 04:27:00	3863.87
2022-06-08 04:57:00	3863.87
2022-06-08 05:27:00	3862.08
2022-06-08 05:57:00	3862.68
2022-06-08 06:27:00	3862.68
2022-06-08 06:57:00	3863.87
2022-06-08 07:27:00	3862.08
2022-06-08 07:57:00	3862.08
2022-06-08 08:27:00	3862.08
2022-06-08 08:58:00	3862.08
2022-06-08 09:28:00	3863.27
2022-06-08 09:58:00	3862.68
2022-06-08 10:18:00	3862.68
2022-06-08 10:48:00	3862.08
2022-06-08 11:18:00	3862.08
2022-06-08 11:48:00	3863.27
2022-06-08 12:18:00	3862.08
2022-06-08 12:48:00	3862.68
2022-06-08 13:18:00	3862.08
2022-06-08 13:49:00	3862.08
2022-06-08 14:19:00	3862.08
2022-06-08 14:49:00	3863.27
2022-06-08 15:19:00	3862.08
2022-06-08 15:39:00	3862.08
2022-06-08 16:09:00	3862.08
2022-06-08 16:39:00	3862.08
2022-06-08 17:09:00	3862.08
2022-06-08 17:40:00	3862.08
2022-06-08 18:10:00	3862.08
2022-06-08 18:40:00	3862.68
2022-06-08 19:10:00	3862.68
2022-06-08 19:40:00	3862.08
2022-06-08 20:10:00	3862.08
2022-06-08 20:41:00	3862.08
2022-06-08 21:11:00	3862.08
2022-06-08 21:31:00	3862.08
2022-06-08 22:01:00	3862.08
2022-06-08 22:31:00	3862.08
2022-06-08 23:01:00	3862.08
2022-06-08 23:31:00	3862.08
2022-06-09 00:01:00	3862.08
2022-06-09 00:31:00	3862.08
2022-06-09 01:01:00	3862.08
2022-06-09 01:32:00	3862.08
2022-06-09 02:02:00	3862.08
2022-06-09 02:32:00	3862.08
2022-06-09 02:52:00	3862.08
2022-06-09 03:22:00	3862.08
2022-06-09 03:52:00	3862.08
2022-06-09 04:22:00	3862.08
2022-06-09 04:52:00	3862.08
2022-06-09 05:22:00	3862.08
2022-06-09 05:53:00	3862.08
2022-06-09 06:23:00	3862.08
2022-06-09 06:53:00	3862.08
2022-06-09 07:23:00	3862.08
2022-06-09 07:53:00	3862.08
2022-06-09 08:24:00	3862.08
2022-06-09 08:54:00	3862.08
2022-06-09 09:14:00	3862.08
2022-06-09 09:44:00	3862.08
2022-06-09 10:14:00	3862.08
2022-06-09 10:44:00	3862.08
2022-06-09 11:14:00	3862.08
2022-06-09 11:44:00	3862.08
2022-06-09 12:14:00	3862.08
2022-06-09 12:45:00	3862.08
2022-06-09 13:15:00	3862.08
2022-06-09 13:45:00	3862.08
2022-06-09 14:15:00	3862.08
2022-06-09 14:45:00	3862.08
2022-06-09 15:06:00	3862.08
2022-06-09 15:36:00	3862.08
2022-06-09 16:06:00	3862.08
2022-06-09 16:36:00	3862.08
2022-06-09 17:06:00	3862.08
2022-06-09 17:36:00	3862.08
2022-06-09 18:06:00	3862.08
2022-06-09 18:36:00	3862.08
2022-06-09 19:07:00	3862.08
2022-06-09 19:37:00	3862.08
2022-06-09 20:07:00	3862.08
2022-06-09 20:27:00	3862.08
2022-06-09 20:57:00	3862.08
2022-06-09 21:27:00	3862.08
2022-06-09 21:57:00	3862.08
2022-06-09 22:27:00	3862.08
2022-06-09 22:58:00	3862.08
2022-06-09 23:28:00	3862.08
2022-06-09 23:58:00	3862.08
2022-06-10 00:28:00	3859.7
2022-06-10 00:58:00	3857.31
2022-06-10 01:28:00	3859.7
2022-06-10 01:49:00	3862.08
2022-06-10 02:19:00	3860.89
2022-06-10 02:49:00	3857.31
2022-06-10 03:19:00	3856.12
2022-06-10 03:49:00	3858.5
2022-06-10 04:19:00	3862.08
2022-06-10 04:49:00	3862.08
2022-06-10 05:19:00	3850.16
2022-06-10 05:49:00	3858.5
2022-06-10 06:20:00	3850.16
2022-06-10 06:50:00	3850.16
2022-06-10 07:20:00	3850.16
2022-06-10 07:50:00	3851.35
2022-06-10 08:10:00	3851.35
2022-06-10 08:41:00	3850.16
2022-06-10 09:10:00	3850.16
2022-06-10 09:41:00	3850.16
2022-06-10 10:11:00	3850.16
2022-06-10 10:41:00	3850.16
2022-06-10 11:11:00	3850.16
2022-06-10 11:41:00	3850.16
2022-06-10 12:11:00	3850.16
2022-06-10 12:41:00	3850.16
2022-06-10 13:11:00	3850.16
2022-06-10 13:32:00	3850.16
2022-06-10 14:02:00	3850.16
2022-06-10 14:32:00	3850.16
2022-06-10 15:02:00	3850.16
2022-06-10 15:32:00	3850.16
2022-06-10 16:02:00	3850.16
2022-06-10 16:32:00	3850.16
2022-06-10 17:02:00	3850.16
2022-06-10 17:32:00	3850.16
2022-06-10 18:02:00	3850.16
2022-06-10 18:32:00	3850.16
2022-06-10 19:02:00	3850.16
2022-06-10 19:23:00	3850.16
2022-06-10 19:53:00	3850.16
2022-06-10 20:23:00	3850.16
2022-06-10 20:53:00	3850.16
2022-06-10 21:23:00	3850.16
2022-06-10 21:53:00	3850.16
2022-06-10 22:23:00	3850.16
2022-06-10 22:53:00	3850.16
2022-06-10 23:23:00	3850.16
2022-06-10 23:53:00	3850.16
2022-06-11 00:23:00	3850.16
2022-06-11 00:54:00	3850.16
2022-06-11 01:14:00	3850.16
2022-06-11 01:44:00	3850.16
2022-06-11 02:14:00	3850.16
2022-06-11 02:44:00	3850.16
2022-06-11 03:14:00	3850.16
2022-06-11 03:44:00	3850.16
2022-06-11 04:14:00	3850.16
2022-06-11 04:44:00	3850.16
2022-06-11 05:14:00	3850.16
2022-06-11 05:44:00	3850.16
2022-06-11 06:14:00	3848.97
2022-06-11 06:44:00	3848.97
2022-06-11 07:05:00	3850.16
2022-06-11 07:35:00	3848.97
2022-06-11 08:05:00	3846.58
2022-06-11 08:35:00	3848.37
2022-06-11 09:05:00	3848.97
2022-06-11 09:35:00	3845.99
2022-06-11 10:05:00	3844.2
2022-06-11 10:35:00	3846.58
2022-06-11 11:05:00	3847.18
2022-06-11 11:35:00	3844.2
2022-06-11 12:05:00	3844.2
2022-06-11 12:35:00	3845.99
2022-06-11 13:05:00	3844.2
2022-06-11 13:36:00	3844.2
2022-06-11 13:56:00	3844.2
2022-06-11 14:26:00	3844.2
2022-06-11 14:56:00	3844.2
2022-06-11 15:26:00	3844.2
2022-06-11 15:56:00	3844.2
2022-06-11 16:26:00	3844.2
2022-06-11 16:56:00	3844.2
2022-06-11 17:26:00	3844.2
2022-06-11 17:56:00	3844.2
2022-06-11 18:26:00	3844.2
2022-06-11 18:56:00	3844.2
2022-06-11 19:26:00	3844.2
2022-06-11 19:46:00	3844.2
2022-06-11 20:17:00	3844.2
2022-06-11 20:46:00	3844.2
2022-06-11 21:16:00	3844.2
2022-06-11 21:46:00	3844.2
2022-06-11 22:16:00	3844.2
2022-06-11 22:46:00	3844.2
2022-06-11 23:16:00	3844.2
2022-06-11 23:47:00	3844.2
2022-06-12 00:17:00	3844.2
2022-06-12 00:47:00	3844.2
2022-06-12 01:17:00	3844.2
2022-06-12 01:37:00	3843.6
2022-06-12 02:07:00	3844.2
2022-06-12 02:37:00	3843.6
2022-06-12 03:07:00	3844.2
2022-06-12 03:37:00	3844.2
2022-06-12 04:07:00	3844.2
2022-06-12 04:37:00	3842.41
2022-06-12 05:07:00	3840.62
2022-06-12 05:37:00	3843.01
2022-06-12 06:07:00	3838.84
2022-06-12 06:37:00	3839.43
2022-06-12 07:08:00	3838.24
2022-06-12 07:38:00	3838.84
2022-06-12 07:58:00	3838.24
2022-06-12 08:28:00	3838.24
2022-06-12 08:58:00	3838.24
2022-06-12 09:28:00	3838.24
2022-06-12 09:58:00	3838.24
2022-06-12 10:28:00	3838.24
2022-06-12 10:58:00	3838.24
2022-06-12 11:28:00	3838.24
2022-06-12 11:58:00	3838.24
2022-06-12 12:28:00	3838.24
2022-06-12 12:58:00	3838.24
2022-06-12 13:28:00	3838.24
2022-06-12 13:59:00	3838.24
2022-06-12 14:19:00	3838.24
2022-06-12 14:49:00	3838.24
2022-06-12 15:19:00	3838.24
2022-06-12 15:49:00	3838.24
2022-06-12 16:19:00	3838.24
2022-06-12 16:49:00	3838.24
2022-06-12 17:19:00	3838.24
2022-06-12 17:49:00	3838.24
2022-06-12 18:19:00	3838.24
2022-06-12 18:49:00	3838.24
2022-06-12 19:19:00	3838.24
2022-06-12 19:49:00	3838.24
2022-06-12 20:19:00	3838.24
2022-06-12 20:39:00	3838.24
2022-06-12 21:09:00	3838.24
2022-06-12 21:39:00	3837.05
2022-06-12 22:09:00	3837.05
2022-06-12 22:39:00	3837.05
2022-06-12 23:09:00	3837.64
2022-06-12 23:39:00	3837.64
2022-06-13 00:09:00	3835.26
2022-06-13 00:39:00	3834.66
2022-06-13 01:09:00	3834.66
2022-06-13 01:39:00	3833.47
2022-06-13 02:09:00	3832.88
2022-06-13 02:29:00	3833.47
2022-06-13 02:59:00	3832.88
2022-06-13 03:29:00	3832.28
2022-06-13 03:59:00	3832.28
2022-06-13 04:29:00	3832.28
2022-06-13 04:59:00	3832.28
2022-06-13 05:29:00	3832.28
2022-06-13 05:59:00	3832.28
2022-06-13 06:29:00	3832.28
2022-06-13 06:59:00	3831.68
2022-06-13 07:29:00	3830.49
2022-06-13 07:59:00	3832.28
2022-06-13 08:29:00	3832.28
2022-06-13 09:00:00	3831.68
2022-06-13 09:20:00	3832.28
2022-06-13 09:50:00	3831.68
2022-06-13 10:20:00	3830.49
2022-06-13 10:50:00	3831.09
2022-06-13 11:20:00	3828.7
2022-06-13 11:50:00	3828.11
2022-06-13 12:20:00	3826.32
2022-06-13 12:50:00	3826.32
2022-06-13 13:20:00	3826.32
2022-06-13 13:50:00	3826.32
2022-06-13 14:20:00	3826.32
2022-06-13 14:50:00	3826.32
2022-06-13 15:20:00	3826.32
2022-06-13 15:50:00	3826.32
2022-06-13 16:10:00	3826.32
2022-06-13 16:40:00	3826.32
2022-06-13 17:11:00	3826.32
2022-06-13 17:41:00	3826.32
2022-06-13 18:11:00	3826.32
2022-06-13 18:41:00	3826.32
2022-06-13 19:11:00	3826.32
2022-06-13 19:41:00	3826.32
2022-06-13 20:11:00	3826.32
2022-06-13 20:41:00	3826.32
2022-06-13 21:11:00	3826.32
2022-06-13 21:31:00	3826.32
2022-06-13 22:01:00	3826.32
2022-06-13 22:31:00	3826.32
2022-06-13 23:01:00	3825.72
2022-06-13 23:31:00	3826.32
2022-06-14 00:01:00	3825.72
2022-06-14 00:31:00	3825.72
2022-06-14 01:01:00	3825.13
2022-06-14 01:31:00	3824.53
2022-06-14 02:01:00	3824.53
2022-06-14 02:31:00	3822.74
2022-06-14 03:01:00	3823.34
2022-06-14 03:31:00	3822.74
2022-06-14 03:51:00	3822.15
2022-06-14 04:21:00	3820.36
2022-06-14 04:51:00	3822.15
2022-06-14 05:21:00	3820.36
2022-06-14 05:51:00	3818.57
2022-06-14 06:21:00	3819.17
2022-06-14 06:51:00	3818.57
2022-06-14 07:21:00	3817.38
2022-06-14 07:51:00	3816.19
2022-06-14 08:21:00	3815
2022-06-14 08:51:00	3814.4
2022-06-14 09:21:00	3814.4
2022-06-14 09:51:00	3814.4
2022-06-14 10:21:00	3814.4
2022-06-14 10:41:00	3814.4
2022-06-14 11:11:00	3814.4
2022-06-14 11:41:00	3814.4
2022-06-14 12:11:00	3814.4
2022-06-14 12:41:00	3813.21
2022-06-14 13:11:00	3814.4
2022-06-14 13:41:00	3813.8
2022-06-14 14:11:00	3813.21
2022-06-14 14:41:00	3810.82
2022-06-14 15:11:00	3810.23
2022-06-14 15:41:00	3811.42
2022-06-14 16:11:00	3814.4
2022-06-14 16:42:00	3810.23
2022-06-14 17:12:00	3812.02
2022-06-14 17:32:00	3808.44
2022-06-14 18:02:00	3810.23
2022-06-14 18:32:00	3809.63
2022-06-14 19:02:00	3808.44
2022-06-14 19:32:00	3808.44
2022-06-14 20:02:00	3808.44
2022-06-14 20:32:00	3808.44
2022-06-14 21:02:00	3808.44
2022-06-14 21:32:00	3808.44
2022-06-14 22:02:00	3808.44
2022-06-14 22:32:00	3808.44
2022-06-14 23:02:00	3808.44
2022-06-14 23:32:00	3808.44
2022-06-14 23:52:00	3808.44
2022-06-15 00:22:00	3808.44
2022-06-15 00:52:00	3808.44
2022-06-15 01:22:00	3808.44
2022-06-15 01:52:00	3808.44
2022-06-15 02:22:00	3808.44
2022-06-15 02:52:00	3808.44
2022-06-15 03:22:00	3808.44
2022-06-15 03:52:00	3806.06
2022-06-15 04:22:00	3804.86
2022-06-15 04:52:00	3802.48
2022-06-15 05:22:00	3803.08
2022-06-15 05:52:00	3801.88
2022-06-15 06:22:00	3799.5
2022-06-15 06:42:00	3796.52
2022-06-15 07:12:00	3797.71
2022-06-15 07:42:00	3796.52
2022-06-15 08:12:00	3796.52
2022-06-15 08:42:00	3796.52
2022-06-15 09:12:00	3796.52
2022-06-15 09:42:00	3796.52
2022-06-15 10:12:00	3796.52
2022-06-15 10:42:00	3796.52
2022-06-15 11:12:00	3796.52
2022-06-15 11:42:00	3796.52
2022-06-15 12:12:00	3796.52
2022-06-15 12:42:00	3796.52
2022-06-15 13:12:00	3796.52
2022-06-15 13:32:00	3795.92
2022-06-15 14:02:00	3796.52
2022-06-15 14:32:00	3795.92
2022-06-15 15:02:00	3795.92
2022-06-15 15:32:00	3792.94
2022-06-15 16:02:00	3794.73
2022-06-15 16:32:00	3792.35
2022-06-15 17:02:00	3794.14
2022-06-15 17:32:00	3794.14
2022-06-15 18:02:00	3792.94
2022-06-15 18:32:00	3794.73
2022-06-15 19:02:00	3791.16
2022-06-15 19:32:00	3791.75
2022-06-15 19:52:00	3790.56
2022-06-15 20:22:00	3792.35
2022-06-15 20:52:00	3791.16
2022-06-15 21:22:00	3790.56
2022-06-15 21:52:00	3790.56
2022-06-15 22:22:00	3790.56
2022-06-15 22:52:00	3790.56
2022-06-15 23:22:00	3790.56
2022-06-15 23:52:00	3790.56
2022-06-16 00:22:00	3790.56
2022-06-16 00:52:00	3790.56
2022-06-16 01:22:00	3790.56
2022-06-16 01:52:00	3790.56
2022-06-16 02:12:00	3790.56
2022-06-16 02:42:00	3790.56
2022-06-16 03:12:00	3782.22
2022-06-16 03:42:00	3782.22
2022-06-16 04:12:00	3778.64
2022-06-16 04:42:00	3779.83
2022-06-16 05:12:00	3778.64
2022-06-16 05:42:00	3778.64
2022-06-16 06:12:00	3778.64
2022-06-16 06:42:00	3778.64
2022-06-16 07:12:00	3778.64
2022-06-16 07:42:00	3778.64
2022-06-16 08:12:00	3778.64
2022-06-16 08:42:00	3778.64
2022-06-16 09:02:00	3778.64
2022-06-16 09:32:00	3777.45
2022-06-16 10:02:00	3777.45
2022-06-16 10:32:00	3776.26
2022-06-16 11:02:00	3772.68
2022-06-16 11:32:00	3772.68
2022-06-16 12:02:00	3773.87
2022-06-16 12:32:00	3773.28
2022-06-16 13:02:00	3772.68
2022-06-16 13:32:00	3772.68
2022-06-16 14:02:00	3772.68
2022-06-16 14:32:00	3772.68
2022-06-16 15:02:00	3772.68
2022-06-16 15:32:00	3772.68
2022-06-16 15:52:00	3772.68
2022-06-16 16:22:00	3772.68
2022-06-16 16:52:00	3772.68
2022-06-16 17:22:00	3772.68
2022-06-16 17:52:00	3772.68
2022-06-16 18:22:00	3772.68
2022-06-16 18:52:00	3772.68
2022-06-16 19:22:00	3772.08
2022-06-16 19:52:00	3772.68
2022-06-16 20:22:00	3772.68
2022-06-16 20:52:00	3772.68
2022-06-16 21:22:00	3772.68
2022-06-16 21:52:00	3771.49
2022-06-16 22:12:00	3770.89
2022-06-16 22:42:00	3769.1
2022-06-16 23:12:00	3766.72
2022-06-16 23:42:00	3769.1
2022-06-17 00:12:00	3766.72
2022-06-17 00:42:00	3766.72
2022-06-17 01:12:00	3766.72
2022-06-17 01:42:00	3766.72
2022-06-17 02:12:00	3766.72
2022-06-17 02:42:00	3766.72
2022-06-17 03:12:00	3766.72
2022-06-17 03:42:00	3766.72
2022-06-17 04:12:00	3766.12
2022-06-17 04:32:00	3766.72
2022-06-17 05:02:00	3761.36
2022-06-17 05:32:00	3757.18
2022-06-17 06:03:00	3756.59
2022-06-17 06:33:00	3754.8
2022-06-17 07:03:00	3754.8
2022-06-17 07:33:00	3754.8
2022-06-17 08:03:00	3754.2
2022-06-17 08:33:00	3754.2
2022-06-17 09:03:00	3750.63
2022-06-17 09:33:00	3751.22
2022-06-17 10:03:00	3752.42
2022-06-17 10:33:00	3748.84
2022-06-17 11:03:00	3748.84
2022-06-17 11:33:00	3751.22
2022-06-17 11:53:00	3748.84
2022-06-17 12:23:00	3748.84
2022-06-17 12:53:00	3748.84
2022-06-17 13:23:00	3748.84
2022-06-17 13:53:00	3748.84
2022-06-17 14:23:00	3748.84
2022-06-17 14:53:00	3748.84
2022-06-17 15:23:00	3748.84
2022-06-17 15:53:00	3748.84
2022-06-17 16:23:00	3748.84
2022-06-17 16:53:00	3748.84
2022-06-17 17:23:00	3748.84
2022-06-17 17:53:00	3748.84
2022-06-17 18:13:00	3748.84
2022-06-17 18:43:00	3748.24
2022-06-17 19:13:00	3748.84
2022-06-17 19:43:00	3748.84
2022-06-17 20:13:00	3744.67
2022-06-17 20:43:00	3744.67
2022-06-17 21:13:00	3745.26
2022-06-17 21:43:00	3745.26
2022-06-17 22:13:00	3743.48
2022-06-17 22:43:00	3742.88
2022-06-17 23:13:00	3742.88
2022-06-17 23:43:00	3742.88
2022-06-18 00:13:00	3742.88
2022-06-18 00:33:00	3742.88
2022-06-18 01:03:00	3742.88
2022-06-18 01:33:00	3742.88
2022-06-18 02:03:00	3742.88
2022-06-18 02:33:00	3742.88
2022-06-18 03:03:00	3742.88
2022-06-18 03:33:00	3742.88
2022-06-18 04:03:00	3742.88
2022-06-18 04:33:00	3739.9
2022-06-18 05:03:00	3739.9
2022-06-18 05:33:00	3737.52
2022-06-18 06:03:00	3736.92
2022-06-18 06:33:00	3736.92
2022-06-18 06:53:00	3736.92
2022-06-18 07:23:00	3736.92
2022-06-18 07:54:00	3736.92
2022-06-18 08:24:00	3736.32
2022-06-18 08:54:00	3736.32
2022-06-18 09:24:00	3735.73
2022-06-18 09:54:00	3735.13
2022-06-18 10:24:00	3732.75
2022-06-18 10:54:00	3733.94
2022-06-18 11:24:00	3732.15
2022-06-18 11:54:00	3730.96
2022-06-18 12:24:00	3731.56
2022-06-18 12:54:00	3730.96
2022-06-18 13:14:00	3730.96
2022-06-18 13:44:00	3730.96
2022-06-18 14:14:00	3730.96
2022-06-18 14:44:00	3730.96
2022-06-18 15:14:00	3730.96
2022-06-18 15:44:00	3730.96
2022-06-18 16:14:00	3730.96
2022-06-18 16:44:00	3729.17
2022-06-18 17:14:00	3727.38
2022-06-18 17:44:00	3729.77
2022-06-18 18:14:00	3725
2022-06-18 18:44:00	3726.19
2022-06-18 19:14:00	3725.6
2022-06-18 19:44:00	3723.21
2022-06-18 20:04:00	3722.02
2022-06-18 20:34:00	3720.23
2022-06-18 21:04:00	3720.83
2022-06-18 21:34:00	3722.02
2022-06-18 22:04:00	3722.62
2022-06-18 22:34:00	3719.04
2022-06-18 23:04:00	3719.04
2022-06-18 23:34:00	3719.04
2022-06-19 00:04:00	3719.04
2022-06-19 00:34:00	3719.04
2022-06-19 01:04:00	3719.04
2022-06-19 01:34:00	3719.04
2022-06-19 01:54:00	3719.04
2022-06-19 02:24:00	3719.04
2022-06-19 02:54:00	3717.85
2022-06-19 03:24:00	3715.46
2022-06-19 03:54:00	3714.27
2022-06-19 04:24:00	3708.31
2022-06-19 04:54:00	3708.31
2022-06-19 05:24:00	3707.12
2022-06-19 05:54:00	3707.12
2022-06-19 06:24:00	3707.12
2022-06-19 06:54:00	3707.12
2022-06-19 07:24:00	3707.12
2022-06-19 07:54:00	3707.12
2022-06-19 08:24:00	3707.12
2022-06-19 08:44:00	3706.52
2022-06-19 09:14:00	3706.52
2022-06-19 09:45:00	3705.93
2022-06-19 10:15:00	3703.54
2022-06-19 10:45:00	3701.16
2022-06-19 11:15:00	3701.16
2022-06-19 11:45:00	3699.37
2022-06-19 12:15:00	3696.99
2022-06-19 12:45:00	3696.99
2022-06-19 13:15:00	3695.8
2022-06-19 13:45:00	3695.2
2022-06-19 14:15:00	3695.2
2022-06-19 14:45:00	3695.2
2022-06-19 15:05:00	3695.2
2022-06-19 15:35:00	3695.2
2022-06-19 16:05:00	3695.2
2022-06-19 16:35:00	3695.2
2022-06-19 17:05:00	3694.6
2022-06-19 17:35:00	3689.24
2022-06-19 18:05:00	3690.43
2022-06-19 18:35:00	3689.24
2022-06-19 19:05:00	3689.24
2022-06-19 19:35:00	3689.24
2022-06-19 20:05:00	3689.24
2022-06-19 20:35:00	3689.24
2022-06-19 21:06:00	3689.24
2022-06-19 21:26:00	3689.24
2022-06-19 21:56:00	3689.24
2022-06-19 22:26:00	3686.26
2022-06-19 22:56:00	3687.45
2022-06-19 23:26:00	3683.28
2022-06-19 23:56:00	3683.28
2022-06-20 00:26:00	3683.28
2022-06-20 00:56:00	3683.28
2022-06-20 01:26:00	3683.28
2022-06-20 01:56:00	3683.28
2022-06-20 02:26:00	3683.28
2022-06-20 02:56:00	3683.28
2022-06-20 03:16:00	3683.28
2022-06-20 03:46:00	3682.09
2022-06-20 04:16:00	3680.9
2022-06-20 04:46:00	3677.32
2022-06-20 05:16:00	3677.32
2022-06-20 05:46:00	3676.72
2022-06-20 06:16:00	3676.72
2022-06-20 06:46:00	3674.94
2022-06-20 07:16:00	3671.36
2022-06-20 07:46:00	3671.36
2022-06-20 08:17:00	3671.96
2022-06-20 08:47:00	3671.36
2022-06-20 09:17:00	3671.36
2022-06-20 09:47:00	3671.36
2022-06-20 10:07:00	3671.36
2022-06-20 10:37:00	3671.36
2022-06-20 11:07:00	3671.36
2022-06-20 11:37:00	3670.76
2022-06-20 12:07:00	3670.17
2022-06-20 12:37:00	3667.78
2022-06-20 13:07:00	3666.59
2022-06-20 13:37:00	3665.4
2022-06-20 14:07:00	3665.4
2022-06-20 14:37:00	3665.4
2022-06-20 15:07:00	3665.4
2022-06-20 15:37:00	3665.4
2022-06-20 16:08:00	3665.4
2022-06-20 16:28:00	3665.4
2022-06-20 16:58:00	3665.4
2022-06-20 17:28:00	3664.8
2022-06-20 17:58:00	3664.8
2022-06-20 18:28:00	3662.42
2022-06-20 18:58:00	3660.63
2022-06-20 19:28:00	3659.44
2022-06-20 19:58:00	3659.44
2022-06-20 20:28:00	3659.44
2022-06-20 20:58:00	3659.44
2022-06-20 21:28:00	3659.44
2022-06-20 21:58:00	3659.44
2022-06-20 22:18:00	3659.44
2022-06-20 22:48:00	3659.44
2022-06-20 23:18:00	3658.25
2022-06-20 23:48:00	3658.25
2022-06-21 00:18:00	3657.65
2022-06-21 00:48:00	3654.08
2022-06-21 01:18:00	3649.9
2022-06-21 01:48:00	3652.88
2022-06-21 02:18:00	3641.56
2022-06-21 02:48:00	3637.98
2022-06-21 03:18:00	3635.6
2022-06-21 03:48:00	3635.6
2022-06-21 04:18:00	3635.6
2022-06-21 04:38:00	3635.6
2022-06-21 05:08:00	3635.6
2022-06-21 05:38:00	3635.6
2022-06-21 06:08:00	3635.6
2022-06-21 06:38:00	3633.81
2022-06-21 07:08:00	3630.83
2022-06-21 07:38:00	3629.64
2022-06-21 08:08:00	3629.64
2022-06-21 08:38:00	3629.64
2022-06-21 09:08:00	3629.64
2022-06-21 09:38:00	3629.64
2022-06-21 10:08:00	3629.64
2022-06-21 10:38:00	3626.66
2022-06-21 11:09:00	3629.04
2022-06-21 11:29:00	3629.64
2022-06-21 11:59:00	3625.47
2022-06-21 12:29:00	3625.47
2022-06-21 12:59:00	3623.68
2022-06-21 13:29:00	3623.68
2022-06-21 13:59:00	3623.68
2022-06-21 14:29:00	3623.68
2022-06-21 14:59:00	3623.68
2022-06-21 15:29:00	3623.68
2022-06-21 15:59:00	3623.68
2022-06-21 16:29:00	3623.68
2022-06-21 16:59:00	3623.68
2022-06-21 17:30:00	3623.68
2022-06-21 17:50:00	3618.91
2022-06-21 18:20:00	3620.1
2022-06-21 18:50:00	3620.1
2022-06-21 19:20:00	3618.32
2022-06-21 19:50:00	3617.72
2022-06-21 20:20:00	3617.72
2022-06-21 20:51:00	3617.72
2022-06-21 21:21:00	3617.72
2022-06-21 21:51:00	3617.72
2022-06-21 22:21:00	3617.12
2022-06-21 22:41:00	3617.72
2022-06-21 23:11:00	3616.53
2022-06-21 23:41:00	3614.74
2022-06-22 00:12:00	3612.95
2022-06-22 00:42:00	3611.76
2022-06-22 01:12:00	3611.76
2022-06-22 01:42:00	3611.76
2022-06-22 02:12:00	3611.76
2022-06-22 02:42:00	3611.76
2022-06-22 03:13:00	3611.76
2022-06-22 03:43:00	3611.76
2022-06-22 04:03:00	3609.97
2022-06-22 04:33:00	3607.59
2022-06-22 05:03:00	3605.8
2022-06-22 05:33:00	3605.8
2022-06-22 06:03:00	3605.8
2022-06-22 06:34:00	3605.8
2022-06-22 07:04:00	3605.8
2022-06-22 07:34:00	3604.61
2022-06-22 08:04:00	3605.8
2022-06-22 08:34:00	3599.84
2022-06-22 09:04:00	3600.44
2022-06-22 09:35:00	3599.84
2022-06-22 10:05:00	3599.84
2022-06-22 10:25:00	3599.84
2022-06-22 10:55:00	3599.84
2022-06-22 11:25:00	3599.84
2022-06-22 11:55:00	3599.84
2022-06-22 12:25:00	3599.84
2022-06-22 12:55:00	3598.65
2022-06-22 13:25:00	4120.74
2022-06-22 13:55:00	4119.55
2022-06-22 14:25:00	4118.96
2022-06-22 14:55:00	4118.36
2022-06-22 15:25:00	4118.36
2022-06-22 15:55:00	4118.36
2022-06-22 16:25:00	4118.36
2022-06-22 16:55:00	4118.36
2022-06-22 17:25:00	4118.36
2022-06-22 17:56:00	4118.36
2022-06-22 18:26:00	4118.36
2022-06-22 18:56:00	4115.98
2022-06-22 19:15:00	4115.98
2022-06-22 19:45:00	4113.59
2022-06-22 20:16:00	4113
2022-06-22 20:46:00	4114.19
2022-06-22 21:16:00	4112.4
2022-06-22 21:46:00	4106.44
2022-06-22 22:16:00	4106.44
2022-06-22 22:46:00	4106.44
2022-06-22 23:16:00	4107.04
2022-06-22 23:46:00	4106.44
2022-06-23 00:16:00	4106.44
2022-06-23 00:46:00	4106.44
2022-06-23 01:06:00	4106.44
2022-06-23 01:36:00	4105.25
2022-06-23 02:06:00	4105.25
2022-06-23 02:36:00	4105.25
2022-06-23 03:06:00	4105.84
2022-06-23 03:36:00	4098.69
2022-06-23 04:06:00	4097.5
2022-06-23 04:36:00	4095.12
2022-06-23 05:06:00	4095.12
2022-06-23 05:36:00	4094.52
2022-06-23 06:06:00	4094.52
2022-06-23 06:36:00	4094.52
2022-06-23 07:06:00	4094.52
2022-06-23 07:36:00	4094.52
2022-06-23 08:06:00	4094.52
2022-06-23 08:26:00	4094.52
2022-06-23 08:56:00	4093.92
2022-06-23 09:26:00	4094.52
2022-06-23 09:56:00	4090.35
2022-06-23 10:26:00	4092.73
2022-06-23 10:56:00	4088.56
2022-06-23 11:27:00	4088.56
2022-06-23 11:57:00	4088.56
2022-06-23 12:27:00	4088.56
2022-06-23 12:57:00	4088.56
2022-06-23 13:27:00	4088.56
2022-06-23 13:57:00	4088.56
2022-06-23 14:27:00	4088.56
2022-06-23 14:47:00	4088.56
2022-06-23 15:17:00	4088.56
2022-06-23 15:47:00	4088.56
2022-06-23 16:17:00	4088.56
2022-06-23 16:47:00	4088.56
2022-06-23 17:17:00	4088.56
2022-06-23 17:47:00	4088.56
2022-06-23 18:17:00	4085.58
2022-06-23 18:47:00	4086.77
2022-06-23 19:17:00	4084.39
2022-06-23 19:47:00	4083.79
2022-06-23 20:17:00	4082.6
2022-06-23 20:47:00	4082.6
2022-06-23 21:07:00	4083.79
2022-06-23 21:37:00	4082.6
2022-06-23 22:07:00	4082.6
2022-06-23 22:37:00	4082.6
2022-06-23 23:07:00	4082.6
2022-06-23 23:37:00	4082.6
2022-06-24 00:07:00	4082.6
2022-06-24 00:37:00	4082.6
2022-06-24 01:07:00	4082.6
2022-06-24 01:37:00	4082.6
2022-06-24 02:07:00	4082.6
2022-06-24 02:37:00	4082.6
2022-06-24 02:57:00	4082.6
2022-06-24 03:27:00	4082.6
2022-06-24 03:57:00	4082.6
2022-06-24 04:27:00	4082.6
2022-06-24 04:57:00	4078.43
2022-06-24 05:27:00	4079.02
2022-06-24 05:57:00	4076.64
2022-06-24 06:27:00	4077.24
2022-06-24 06:57:00	4076.64
2022-06-24 07:27:00	4076.64
2022-06-24 07:57:00	4076.64
2022-06-24 08:27:00	4076.64
2022-06-24 08:57:00	4076.64
2022-06-24 09:27:00	4075.45
2022-06-24 09:57:00	4076.64
2022-06-24 10:17:00	4076.64
2022-06-24 10:47:00	4069.49
2022-06-24 11:17:00	4073.06
2022-06-24 11:47:00	4064.72
2022-06-24 12:17:00	4069.49
2022-06-24 12:47:00	4064.72
2022-06-24 13:17:00	4064.72
2022-06-24 13:47:00	4064.72
2022-06-24 14:17:00	4064.72
2022-06-24 14:48:00	4064.72
2022-06-24 15:18:00	4064.72
2022-06-24 15:48:00	4064.72
2022-06-24 16:18:00	4064.72
2022-06-24 16:38:00	4064.72
2022-06-24 17:08:00	4064.72
2022-06-24 17:38:00	4064.72
2022-06-24 18:08:00	4064.72
2022-06-24 18:38:00	4064.72
2022-06-24 19:08:00	4064.72
2022-06-24 19:38:00	4064.72
2022-06-24 20:08:00	4064.72
2022-06-24 20:38:00	4064.72
2022-06-24 21:08:00	4064.12
2022-06-24 21:38:00	4064.72
2022-06-24 22:08:00	4064.72
2022-06-24 22:38:00	4064.72
2022-06-24 22:58:00	4064.12
2022-06-24 23:28:00	4059.95
2022-06-24 23:58:00	4064.72
2022-06-25 00:28:00	4064.72
2022-06-25 00:58:00	4062.93
2022-06-25 01:28:00	4059.36
2022-06-25 01:58:00	4062.34
2022-06-25 02:28:00	4061.14
2022-06-25 02:58:00	4059.95
2022-06-25 03:28:00	4058.76
2022-06-25 03:58:00	4058.76
2022-06-25 04:28:00	4058.76
2022-06-25 04:58:00	4058.76
2022-06-25 05:28:00	4058.76
2022-06-25 05:48:00	4058.76
2022-06-25 06:18:00	4058.76
2022-06-25 06:48:00	4058.76
2022-06-25 07:18:00	4058.76
2022-06-25 07:48:00	4058.76
2022-06-25 08:18:00	4058.76
2022-06-25 08:48:00	4058.16
2022-06-25 09:18:00	4058.76
2022-06-25 09:48:00	4058.76
2022-06-25 10:18:00	4058.16
2022-06-25 10:48:00	4058.16
2022-06-25 11:18:00	4057.57
2022-06-25 11:48:00	4056.97
2022-06-25 12:18:00	4058.16
2022-06-25 12:48:00	4056.97
2022-06-25 13:08:00	4053.99
2022-06-25 13:38:00	4054.59
2022-06-25 14:08:00	4052.8
2022-06-25 14:38:00	4053.99
2022-06-25 15:08:00	4052.8
2022-06-25 15:38:00	4052.8
2022-06-25 16:08:00	4052.8
2022-06-25 16:38:00	4052.8
2022-06-25 17:08:00	4052.8
2022-06-25 17:38:00	4053.4
2022-06-25 18:08:00	4052.8
2022-06-25 18:38:00	4052.8
2022-06-25 18:58:00	4052.8
2022-06-25 19:28:00	4052.8
2022-06-25 19:58:00	4052.8
2022-06-25 20:28:00	4052.8
2022-06-25 20:58:00	4052.8
2022-06-25 21:28:00	4052.8
2022-06-25 21:58:00	4052.8
2022-06-25 22:28:00	4052.8
2022-06-25 22:58:00	4052.8
2022-06-25 23:28:00	4052.8
2022-06-25 23:58:00	4052.8
2022-06-26 00:28:00	4052.8
2022-06-26 00:59:00	4052.8
2022-06-26 01:19:00	4052.8
2022-06-26 01:49:00	4052.8
2022-06-26 02:19:00	4052.8
2022-06-26 02:49:00	4052.8
2022-06-26 03:19:00	4052.8
2022-06-26 03:49:00	4051.01
2022-06-26 04:19:00	4052.8
2022-06-26 04:49:00	4049.82
2022-06-26 05:19:00	4047.44
2022-06-26 05:49:00	4047.44
2022-06-26 06:19:00	4046.24
2022-06-26 06:49:00	4046.84
2022-06-26 07:19:00	4045.05
2022-06-26 07:49:00	4043.86
2022-06-26 08:19:00	4040.88
2022-06-26 08:39:00	4041.48
2022-06-26 09:09:00	4040.88
2022-06-26 09:39:00	4040.88
2022-06-26 10:09:00	4040.88
2022-06-26 10:39:00	4042.07
2022-06-26 11:09:00	4040.88
2022-06-26 11:39:00	4040.88
2022-06-26 12:09:00	4040.88
2022-06-26 12:39:00	4040.88
2022-06-26 13:09:00	4040.88
2022-06-26 13:39:00	4040.88
2022-06-26 14:09:00	4040.88
2022-06-26 14:39:00	4040.88
2022-06-26 14:59:00	4040.88
2022-06-26 15:29:00	4040.88
2022-06-26 15:59:00	4040.88
2022-06-26 16:29:00	4040.88
2022-06-26 16:59:00	4040.88
2022-06-26 17:29:00	4040.28
2022-06-26 17:59:00	4040.88
2022-06-26 18:29:00	4039.69
2022-06-26 18:59:00	4039.69
2022-06-26 19:29:00	4040.28
2022-06-26 19:59:00	4039.69
2022-06-26 20:29:00	4036.71
2022-06-26 21:00:00	4040.28
2022-06-26 21:20:00	4037.3
2022-06-26 21:50:00	4035.52
2022-06-26 22:20:00	4034.32
2022-06-26 22:50:00	4034.92
2022-06-26 23:20:00	4034.32
2022-06-26 23:50:00	4032.54
2022-06-27 00:20:00	4031.34
2022-06-27 00:50:00	4030.75
2022-06-27 01:20:00	4033.13
2022-06-27 01:50:00	4028.96
2022-06-27 02:20:00	4028.96
2022-06-27 02:50:00	4028.96
2022-06-27 03:10:00	4028.96
2022-06-27 03:41:00	4028.96
2022-06-27 04:11:00	4028.96
2022-06-27 04:41:00	4028.96
2022-06-27 05:11:00	4028.96
2022-06-27 05:41:00	4028.96
2022-06-27 06:11:00	4028.96
2022-06-27 06:41:00	4028.96
2022-06-27 07:11:00	4025.98
2022-06-27 07:41:00	4024.79
2022-06-27 08:11:00	4023.6
2022-06-27 08:41:00	4023
2022-06-27 09:11:00	4023
2022-06-27 09:41:00	4023
2022-06-27 10:01:00	4023
2022-06-27 10:32:00	4023
2022-06-27 11:02:00	4023
2022-06-27 11:32:00	4023
2022-06-27 12:02:00	4023
2022-06-27 12:32:00	4023
2022-06-27 13:02:00	4023
2022-06-27 13:32:00	4023
2022-06-27 14:02:00	4023
2022-06-27 14:32:00	4021.81
2022-06-27 15:02:00	4020.02
2022-06-27 15:32:00	4018.23
2022-06-27 15:52:00	4019.42
2022-06-27 16:23:00	4017.04
2022-06-27 16:53:00	4017.04
2022-06-27 17:23:00	4017.04
2022-06-27 17:53:00	4017.04
2022-06-27 18:23:00	4017.04
2022-06-27 18:53:00	4017.04
2022-06-27 19:23:00	4017.04
2022-06-27 19:53:00	4017.04
2022-06-27 20:23:00	4017.04
2022-06-27 20:53:00	4017.04
2022-06-27 21:23:00	4014.66
2022-06-27 23:14:00	4012.27
2022-06-27 23:44:00	4011.68
2022-06-28 00:14:00	4011.68
2022-06-28 00:44:00	4011.08
2022-06-28 01:14:00	4011.08
2022-06-28 01:44:00	4011.08
2022-06-28 02:14:00	4011.08
2022-06-28 02:44:00	4011.08
2022-06-28 03:05:00	4011.08
2022-06-28 03:35:00	4011.08
2022-06-28 04:05:00	4011.08
2022-06-28 04:35:00	4011.08
2022-06-28 05:05:00	4011.08
2022-06-28 05:36:00	4011.08
2022-06-28 06:06:00	4011.08
2022-06-28 06:36:00	4011.08
2022-06-28 07:06:00	4011.08
2022-06-28 07:36:00	4009.89
2022-06-28 08:06:00	4011.08
2022-06-28 08:36:00	4009.29
2022-06-28 09:06:00	4011.08
2022-06-28 09:27:00	4009.29
2022-06-28 09:57:00	4007.5
2022-06-28 10:27:00	4006.91
2022-06-28 10:57:00	4006.31
2022-06-28 11:27:00	4006.31
2022-06-28 11:57:00	4007.5
2022-06-28 12:28:00	4008.7
2022-06-28 12:58:00	4005.72
2022-06-28 13:28:00	4005.12
2022-06-28 13:58:00	4005.12
2022-06-28 14:28:00	4005.12
2022-06-28 14:48:00	4005.12
2022-06-28 15:18:00	4005.12
2022-06-28 15:48:00	4005.12
2022-06-28 16:19:00	4005.12
2022-06-28 16:49:00	4005.12
2022-06-28 17:19:00	4005.12
2022-06-28 17:49:00	4005.12
2022-06-28 18:19:00	4005.12
2022-06-28 18:50:00	4005.12
2022-06-28 19:20:00	4005.12
2022-06-28 19:50:00	4005.12
2022-06-28 20:10:00	4005.12
2022-06-28 20:40:00	4005.12
2022-06-28 21:10:00	4005.12
2022-06-28 21:41:00	4005.12
2022-06-28 23:41:00	4003.93
2022-06-29 00:11:00	4005.12
2022-06-29 00:41:00	4005.12
2022-06-29 01:12:00	4005.12
2022-06-29 01:32:00	4003.93
2022-06-29 02:02:00	4005.12
2022-06-29 02:32:00	4001.54
2022-06-29 03:02:00	4005.12
2022-06-29 03:32:00	3995.58
2022-06-29 04:03:00	4001.54
2022-06-29 04:33:00	4000.35
2022-06-29 05:03:00	3999.16
2022-06-29 05:33:00	3994.39
2022-06-29 06:04:00	3994.39
2022-06-29 06:34:00	3997.97
2022-06-29 06:54:00	3994.39
2022-06-29 07:24:00	3993.2
2022-06-29 07:54:00	3993.2
2022-06-29 08:25:00	3993.2
2022-06-29 08:55:00	3993.2
2022-06-29 09:25:00	3993.2
2022-06-29 09:55:00	3993.2
2022-06-29 10:25:00	3993.2
2022-06-29 10:56:00	3993.2
2022-06-29 11:26:00	3993.2
[truncated: 456 more rows]
