# Supplementary material for: Bee colony remote monitoring based on IoT using ESP-NOW protocol
Source: PeerJ Comput Sci. 2023 Apr 27;9:e1363. doi: 10.7717/peerj-cs.1363 (PMC10280558; doi:10.7717/peerj-cs.1363)
Supplement: Supplemental Information 2 — Data includes battery discharge rates, temperature and weight measurements of the bee colonies. [file peerj-cs-09-1363-s002.zip › data/node_discharge_data.xlsx]

## Sheet: data
Timestamp	Node 1 (mV)	Node 2 (mV)
2022-05-31 21:00:00		4010.3
2022-05-31 21:20:00	4052.8	4010.3
2022-05-31 21:50:00	4052.8	4010.3
2022-05-31 22:20:00	4052.8	4010.3
2022-05-31 22:51:00	4052.8	4010.3
2022-05-31 23:11:00	4052.8
2022-05-31 23:21:00		4010.3
2022-05-31 23:41:00	4052.8
2022-05-31 23:51:00		4010.3
2022-06-01 00:11:00	4051.61
2022-06-01 00:21:00		4010.3
2022-06-01 00:41:00	4052.8
2022-06-01 00:51:00		4010.3
2022-06-01 01:11:00	4052.8
2022-06-01 01:21:00		4010.3
2022-06-01 01:42:00	4052.2
2022-06-01 01:52:00		4010.3
2022-06-01 02:12:00	4052.2	4010.3
2022-06-01 02:42:00	4052.2	4010.3
2022-06-01 03:12:00	4052.8	4010.3
2022-06-01 03:42:00	4051.61	4010.3
2022-06-01 04:12:00	4049.22	4010.3
2022-06-01 04:33:00	4049.22
2022-06-01 04:43:00		4009.7
2022-06-01 05:03:00	4048.63
2022-06-01 05:13:00		4009.11
2022-06-01 05:33:00	4046.84
2022-06-01 05:43:00		4009.11
2022-06-01 06:03:00	4051.01
2022-06-01 06:13:00		4006.73
2022-06-01 06:33:00	4051.01
2022-06-01 06:43:00		4009.11
2022-06-01 07:04:00	4052.8
2022-06-01 07:14:00		4010.3
2022-06-01 07:34:00	4047.44
2022-06-01 07:44:00		4008.51
2022-06-01 08:04:00	4049.22	4006.73
2022-06-01 08:34:00	4049.82	4004.94
2022-06-01 09:04:00	4047.44	4004.94
2022-06-01 09:34:00	4049.22	4004.35
2022-06-01 10:04:00	4048.03	4004.35
2022-06-01 10:34:00	4047.44	4007.32
2022-06-01 10:54:00	4046.84
2022-06-01 11:04:00		4004.35
2022-06-01 11:24:00	4049.82
2022-06-01 11:34:00		4007.32
2022-06-01 11:54:00	4051.01
2022-06-01 12:04:00		4006.73
2022-06-01 12:24:00	4049.22
2022-06-01 12:34:00		4004.94
2022-06-01 12:54:00	4046.24
2022-06-01 13:04:00		4009.11
2022-06-01 13:24:00	4046.84
2022-06-01 13:34:00		4009.11
2022-06-01 13:54:00	4048.03	4007.32
2022-06-01 14:25:00	4045.65	4009.11
2022-06-01 14:55:00	4045.05	4004.35
2022-06-01 15:25:00	4045.05	4009.11
2022-06-01 15:55:00	4044.46	4008.51
2022-06-01 16:25:00	4043.26	4007.32
2022-06-01 16:45:00	4042.07
2022-06-01 16:55:00		4008.51
2022-06-01 17:15:00	4043.26
2022-06-01 17:25:00		4005.54
2022-06-01 17:45:00	4040.88
2022-06-01 17:55:00		4006.73
2022-06-01 18:15:00	4042.67
2022-06-01 18:25:00		4007.92
2022-06-01 18:45:00	4040.88
2022-06-01 18:55:00		4004.94
2022-06-01 19:15:00	4040.88
2022-06-01 19:25:00		4004.35
2022-06-01 19:45:00	4040.88	4006.73
2022-06-01 20:15:00	4040.88	4005.54
2022-06-01 20:45:00	4040.88	4008.51
2022-06-01 21:15:00	4040.88	4008.51
2022-06-01 21:46:00	4040.88	4005.54
2022-06-01 22:16:00	4040.88	4005.54
2022-06-01 22:46:00	4040.88	4005.54
2022-06-01 23:06:00	4040.88
2022-06-01 23:16:00		4004.94
2022-06-01 23:36:00	4040.88
2022-06-01 23:46:00		4005.54
2022-06-02 00:06:00	4040.88
2022-06-02 00:16:00		4005.54
2022-06-02 00:36:00	4040.88
2022-06-02 00:46:00		4008.51
2022-06-02 01:06:00	4040.88	4004.35
2022-06-02 01:37:00	4040.28	4006.13
2022-06-02 02:07:00	4040.28	4004.94
2022-06-02 02:37:00	4039.69	4004.94
2022-06-02 03:07:00	4034.92	4004.35
2022-06-02 03:38:00	4034.92	4004.35
2022-06-02 04:08:00	4034.92	4004.35
2022-06-02 04:28:00	4031.94
2022-06-02 04:38:00		4004.35
2022-06-02 04:58:00	4034.92
2022-06-02 05:08:00		4004.35
2022-06-02 05:28:00	4034.92
2022-06-02 05:38:00		4004.35
2022-06-02 05:58:00	4034.32
2022-06-02 06:08:00		4004.35
2022-06-02 06:28:00	4032.54
2022-06-02 06:38:00		4004.35
2022-06-02 06:58:00	4032.54	4004.35
2022-06-02 07:28:00	4030.15	4004.35
2022-06-02 07:58:00	4029.56	4004.35
2022-06-02 08:28:00	4028.96	4004.35
2022-06-02 08:58:00	4029.56	4004.35
2022-06-02 09:28:00	4028.96	4004.35
2022-06-02 09:59:00	4028.96	4004.35
2022-06-02 10:29:00	4028.96	4004.35
2022-06-02 10:59:00	4028.96	4004.35
2022-06-02 11:19:00	4028.96
2022-06-02 11:29:00		4004.35
2022-06-02 11:49:00	4028.96
2022-06-02 11:59:00		4004.35
2022-06-02 12:19:00	4028.96
2022-06-02 12:29:00		4004.35
2022-06-02 12:49:00	4028.96	4004.35
2022-06-02 13:19:00	4028.96	4004.35
2022-06-02 13:50:00	4028.96	4004.35
2022-06-02 14:20:00	4028.96	4004.35
2022-06-02 14:50:00	4028.96	4004.35
2022-06-02 15:20:00	4028.96	4004.35
2022-06-02 15:50:00	4028.96	4004.35
2022-06-02 16:20:00	4028.96	4004.35
2022-06-02 16:40:00	4028.96
2022-06-02 16:50:00		4004.35
2022-06-02 17:10:00	4028.96
2022-06-02 17:20:00		4004.35
2022-06-02 17:40:00	4028.96
2022-06-02 17:50:00		4004.35
2022-06-02 18:10:00	4028.96	4004.35
2022-06-02 18:40:00	4028.96	4004.35
2022-06-02 19:10:00	4027.77	4004.35
2022-06-02 19:41:00	4028.36	4004.35
2022-06-02 20:11:00	4027.17	4004.35
2022-06-02 20:41:00	4024.79	4004.35
2022-06-02 21:11:00	4023.6	4004.35
2022-06-02 21:41:00	4023.6	4004.35
2022-06-02 22:11:00	4023.6	4004.35
2022-06-02 22:31:00	4023.6
2022-06-02 22:41:00		4004.35
2022-06-02 23:01:00	4023.6
2022-06-02 23:11:00		4004.35
2022-06-02 23:31:00	4023
2022-06-02 23:41:00		4004.35
2022-06-03 00:01:00	4023	4004.35
2022-06-03 00:32:00	4023	4004.35
2022-06-03 01:01:00	4023	4004.35
2022-06-03 01:32:00	4023	4004.35
2022-06-03 02:02:00	4023	4004.35
2022-06-03 02:32:00	4023	4004.35
2022-06-03 03:02:00	4023	4004.35
2022-06-03 03:32:00	4023	4004.35
2022-06-03 04:02:00	4023	4004.35
2022-06-03 04:33:00	4023	4004.35
2022-06-03 04:53:00	4023
2022-06-03 05:03:00		4004.35
2022-06-03 05:23:00	4023
2022-06-03 05:33:00		4004.35
2022-06-03 05:53:00	4023	4004.35
2022-06-03 06:23:00	4023	4004.35
2022-06-03 06:53:00	4023	4004.35
2022-06-03 07:23:00	4023	4004.35
2022-06-03 07:53:00	4023	4004.35
2022-06-03 08:23:00	4023	4004.35
2022-06-03 08:53:00	4023	4004.35
2022-06-03 09:23:00	4023	4004.35
2022-06-03 09:54:00	4023	4004.35
2022-06-03 10:24:00	4023	4004.35
2022-06-03 10:44:00	4023
2022-06-03 10:54:00		4004.35
2022-06-03 11:14:00	4023
2022-06-03 11:24:00		4004.35
2022-06-03 11:44:00	4023	4004.35
2022-06-03 12:14:00	4023	4004.35
2022-06-03 12:44:00	4023	4004.35
2022-06-03 13:14:00	4023	4004.35
2022-06-03 13:44:00	4023	4004.35
2022-06-03 14:14:00	4023	4004.35
2022-06-03 14:44:00	4023	4004.35
2022-06-03 15:15:00	4023	4004.35
2022-06-03 15:45:00	4023	4004.35
2022-06-03 16:15:00	4020.02	4004.35
2022-06-03 16:45:00	4023	4004.35
2022-06-03 17:05:00	4023	4004.35
2022-06-03 17:35:00	4023	4004.35
2022-06-03 18:05:00	4020.62	4004.35
2022-06-03 18:35:00	4021.21	4004.35
2022-06-03 19:05:00	4019.42	4004.35
2022-06-03 19:35:00	4022.4	4004.35
2022-06-03 20:05:00	4020.62	4004.35
2022-06-03 20:36:00	4021.21	4004.35
2022-06-03 21:06:00	4018.83	4004.35
2022-06-03 21:36:00	4018.83	4004.35
2022-06-03 22:06:00	4017.64	4004.35
2022-06-03 22:36:00	4017.64	4004.35
2022-06-03 22:56:00	4018.23	4004.35
2022-06-03 23:26:00	4020.62	4004.35
2022-06-03 23:56:00	4017.04	4004.35
2022-06-04 00:26:00	4017.04	4004.35
2022-06-04 00:56:00	4017.04	4004.35
2022-06-04 01:26:00	4017.04	4004.35
2022-06-04 01:57:00	4017.04	4004.35
2022-06-04 02:27:00	4017.04	4004.35
2022-06-04 02:57:00	4017.04	4004.35
2022-06-04 03:27:00	4017.04	4004.35
2022-06-04 03:57:00	4017.04	4004.35
2022-06-04 04:17:00		4003.76
2022-06-04 04:27:00	4017.04
2022-06-04 04:47:00	4017.04	4004.35
2022-06-04 05:17:00	4017.04	4002.57
2022-06-04 05:47:00	4017.04	4003.16
2022-06-04 06:18:00	4017.04	4003.16
2022-06-04 06:47:00	4017.04	3998.99
2022-06-04 07:18:00	4017.04	4000.78
2022-06-04 07:47:00	4017.04	3999.59
2022-06-04 08:18:00	4017.04	3998.99
2022-06-04 08:48:00	4017.04	3998.4
2022-06-04 09:18:00	4017.04	3998.4
2022-06-04 09:48:00	4017.04	3998.99
2022-06-04 10:18:00	4017.04	3998.4
2022-06-04 10:38:00		3998.4
2022-06-04 10:48:00	4017.04
2022-06-04 11:08:00	4017.04	3998.4
2022-06-04 11:38:00	4017.04	3998.4
2022-06-04 12:08:00	4017.04	3998.4
2022-06-04 12:38:00	4017.04	3998.4
2022-06-04 13:09:00	4017.04	3998.4
2022-06-04 13:39:00	4017.04	3998.4
2022-06-04 14:09:00	4017.04	3998.4
2022-06-04 14:39:00	4017.04	3998.4
2022-06-04 15:09:00	4017.04	3998.4
2022-06-04 15:39:00	4017.04	3998.4
2022-06-04 16:09:00	4017.04	3998.4
2022-06-04 16:39:00		3998.4
2022-06-04 16:40:00	4017.04
2022-06-04 16:59:00		3998.4
2022-06-04 17:09:00	4017.04
2022-06-04 17:29:00	4017.04	3998.4
2022-06-04 17:59:00	4017.04	3998.4
2022-06-04 18:29:00	4017.04	3998.4
2022-06-04 19:00:00	4017.04	3998.4
2022-06-04 19:30:00	4017.04	3998.4
2022-06-04 20:00:00	4017.04	3998.4
2022-06-04 20:30:00	4017.04	3998.99
2022-06-04 21:00:00	4016.44	3998.4
2022-06-04 21:30:00	4015.85	3998.4
2022-06-04 21:50:00		3999.59
2022-06-04 22:00:00	4015.25
2022-06-04 22:20:00		4001.37
2022-06-04 22:30:00	4014.66
2022-06-04 22:50:00		4001.37
2022-06-04 23:00:00	4015.85
2022-06-04 23:20:00	4016.44	4000.78
2022-06-04 23:50:00	4016.44	4001.37
2022-06-05 00:21:00	4015.25	3998.4
2022-06-05 00:51:00	4016.44	4002.57
2022-06-05 01:21:00	4016.44	4000.18
2022-06-05 01:51:00	4013.46	3998.99
2022-06-05 02:21:00	4016.44	4000.18
2022-06-05 02:51:00	4011.08	3998.4
2022-06-05 03:21:00	4014.06	3998.4
2022-06-05 03:41:00		3998.4
2022-06-05 03:51:00	4014.66
2022-06-05 04:11:00		3998.4
2022-06-05 04:21:00	4014.66
2022-06-05 04:41:00		3998.4
2022-06-05 04:51:00	4012.87
2022-06-05 05:11:00	4014.06	3998.4
2022-06-05 05:41:00	4015.25	3998.4
2022-06-05 06:11:00	4012.27	3998.4
2022-06-05 06:42:00	4015.85	3998.4
2022-06-05 07:12:00	4015.25	3998.4
2022-06-05 07:42:00	4011.08	3998.4
2022-06-05 08:12:00	4013.46	3998.4
2022-06-05 08:42:00	4011.68	3997.21
2022-06-05 09:12:00	4011.68	3998.4
2022-06-05 09:43:00	4011.68	3998.4
2022-06-05 10:03:00		3993.64
2022-06-05 10:13:00	4012.87
2022-06-05 10:32:00		3998.4
2022-06-05 10:43:00	4011.08
2022-06-05 11:03:00		3996.02
2022-06-05 11:13:00	4014.66
2022-06-05 11:33:00		3990.07
2022-06-05 11:43:00	4014.66
2022-06-05 12:03:00	4013.46	3992.45
2022-06-05 12:33:00	4011.68	3993.64
2022-06-05 13:03:00	4015.25	3991.26
2022-06-05 13:33:00	4013.46	3991.26
2022-06-05 14:03:00	4011.08	3990.07
2022-06-05 14:33:00	4011.08	3987.69
2022-06-05 15:03:00	4012.27	3987.69
2022-06-05 15:34:00	4011.08	3986.5
2022-06-05 16:04:00	4014.06	3986.5
2022-06-05 16:24:00		3986.5
2022-06-05 16:34:00	4011.08
2022-06-05 16:54:00		3986.5
2022-06-05 17:04:00	4011.08
2022-06-05 17:24:00		3986.5
2022-06-05 17:34:00	4011.08
2022-06-05 17:54:00	4011.08	3993.64
2022-06-05 18:24:00	4011.08	3991.26
2022-06-05 18:54:00	4011.68	3996.02
2022-06-05 19:24:00	4011.08	3991.26
2022-06-05 19:54:00	4011.08	3993.64
2022-06-05 20:24:00	4011.08	3997.21
2022-06-05 20:55:00	4011.08	3996.02
2022-06-05 21:25:00	4011.08	3986.5
2022-06-05 21:45:00		3997.21
2022-06-05 21:55:00	4011.08
2022-06-05 22:15:00		3993.64
2022-06-05 22:25:00	4011.68
2022-06-05 22:45:00		3991.26
2022-06-05 22:55:00	4011.08
2022-06-05 23:15:00		3991.26
2022-06-05 23:25:00	4011.08
2022-06-05 23:45:00	4011.08	3997.21
2022-06-06 00:15:00	4011.08	3996.02
2022-06-06 00:45:00	4011.08	3992.45
2022-06-06 01:15:00	4011.08	3996.02
2022-06-06 01:45:00		3997.21
2022-06-06 01:46:00	4011.08
2022-06-06 02:16:00	4011.08	3991.26
2022-06-06 02:36:00		3994.83
2022-06-06 02:46:00	4011.08
2022-06-06 03:06:00		3987.69
2022-06-06 03:16:00	4011.08
2022-06-06 03:36:00		3987.69
2022-06-06 03:46:00	4011.08
2022-06-06 04:06:00		3986.5
2022-06-06 04:16:00	4011.08
2022-06-06 04:36:00		3986.5
2022-06-06 04:46:00	4011.08
2022-06-06 05:06:00		3986.5
2022-06-06 05:16:00	4011.08
2022-06-06 05:36:00		3986.5
2022-06-06 05:46:00	4011.08
2022-06-06 06:06:00	4011.08	3986.5
2022-06-06 06:36:00	4011.08	3986.5
2022-06-06 07:06:00	4011.08	3986.5
2022-06-06 07:36:00	4011.08	3986.5
2022-06-06 08:07:00	4011.08	3986.5
2022-06-06 08:37:00	4011.08	3986.5
2022-06-06 09:07:00	4011.08	3985.91
2022-06-06 09:27:00		3985.31
2022-06-06 09:57:00		3984.71
2022-06-06 10:07:00	4011.08
2022-06-06 10:27:00		3984.71
2022-06-06 10:37:00	4011.08
2022-06-06 10:57:00		3985.31
2022-06-06 11:07:00	4011.08
2022-06-06 11:27:00		3983.53
2022-06-06 11:37:00	4011.08
2022-06-06 11:57:00		3983.53
2022-06-06 12:07:00	4011.08
2022-06-06 12:27:00	4011.08	3984.71
2022-06-06 12:57:00	4011.08	3984.71
2022-06-06 13:27:00	4011.08	3983.53
2022-06-06 13:58:00	4011.08	3982.33
2022-06-06 14:28:00	4011.08	3981.74
2022-06-06 14:58:00	4011.08	3981.74
2022-06-06 15:18:00		3980.55
2022-06-06 15:28:00	4011.08
2022-06-06 15:48:00		3981.74
2022-06-06 15:58:00	4011.08
2022-06-06 16:18:00		3980.55
2022-06-06 16:28:00	4011.08
2022-06-06 16:48:00		3979.36
2022-06-06 16:58:00	4011.08
2022-06-06 17:18:00		3981.74
2022-06-06 17:28:00	4011.08
2022-06-06 17:48:00		3983.53
2022-06-06 17:58:00	4011.08
2022-06-06 18:18:00	4011.08	3984.12
2022-06-06 18:49:00	4011.08	3983.53
2022-06-06 19:19:00	4011.08	3982.33
2022-06-06 19:49:00	4011.08	3982.33
2022-06-06 20:19:00	4011.08	3984.12
2022-06-06 20:39:00		3981.74
2022-06-06 20:49:00	4011.08
2022-06-06 21:09:00		3980.55
2022-06-06 21:19:00	4011.08
2022-06-06 21:40:00		3982.93
2022-06-06 21:50:00	4011.08
2022-06-06 22:10:00		3985.31
2022-06-06 22:20:00	4011.08
2022-06-06 22:40:00		3981.74
2022-06-06 22:50:00	4011.08
2022-06-06 23:10:00		3980.55
2022-06-06 23:20:00	4011.08
2022-06-06 23:40:00		3981.14
2022-06-06 23:50:00	4011.08
2022-06-07 00:10:00	4011.08	3981.14
2022-06-07 00:40:00	4011.08	3977.57
2022-06-07 01:10:00	4011.08	3981.74
2022-06-07 01:40:00	4011.08	3976.98
2022-06-07 02:00:00		3978.17
2022-06-07 02:10:00	4010.48
2022-06-07 02:31:00		3974.6
2022-06-07 02:40:00	4011.08
2022-06-07 03:01:00		3975.19
2022-06-07 03:11:00	4011.08
2022-06-07 03:31:00		3976.38
2022-06-07 03:41:00	4011.08
2022-06-07 04:01:00		3974.6
2022-06-07 04:11:00	4010.48
2022-06-07 04:31:00		3975.19
2022-06-07 04:41:00	4011.08
2022-06-07 05:01:00		3974.6
2022-06-07 05:11:00	4011.08
2022-06-07 05:31:00		3974.6
2022-06-07 05:41:00	4010.48
2022-06-07 06:01:00	4011.08	3974.6
2022-06-07 06:31:00	4009.89	3974.6
2022-06-07 07:01:00	4011.08	3974.6
2022-06-07 07:31:00	4011.08	3974.6
2022-06-07 08:02:00	4010.48	3974.01
2022-06-07 08:22:00		3974.6
2022-06-07 08:32:00	4011.08
2022-06-07 08:52:00		3973.41
2022-06-07 09:02:00	4011.08
2022-06-07 09:22:00		3973.41
2022-06-07 09:32:00	4010.48
2022-06-07 09:52:00		3972.22
2022-06-07 10:02:00	4009.29
2022-06-07 10:23:00		3972.22
2022-06-07 10:33:00	4011.08
2022-06-07 10:52:00		3974.6
2022-06-07 11:02:00	4011.08
2022-06-07 11:22:00		3972.22
2022-06-07 11:32:00	4011.08
2022-06-07 11:52:00		3972.22
2022-06-07 12:03:00	4011.08
2022-06-07 12:23:00	4011.08	3972.22
2022-06-07 12:53:00	4011.08	3969.24
2022-06-07 13:23:00	4009.89	3971.03
2022-06-07 13:53:00	4011.08	3969.84
2022-06-07 14:13:00		3969.84
2022-06-07 14:23:00	4011.08
2022-06-07 14:43:00		3968.65
2022-06-07 14:53:00	4011.08
2022-06-07 15:14:00		3968.65
2022-06-07 15:23:00	4011.08
2022-06-07 15:44:00		3969.84
2022-06-07 15:54:00	4009.29
2022-06-07 16:14:00		3969.24
2022-06-07 16:24:00	4009.89
2022-06-07 16:44:00		3970.43
2022-06-07 16:54:00	4008.7
2022-06-07 17:14:00		3971.03
2022-06-07 17:24:00	4006.31
2022-06-07 17:44:00		3969.24
2022-06-07 17:54:00	4009.89
2022-06-07 18:14:00	4009.89	3969.24
2022-06-07 18:44:00	4008.7	3969.24
2022-06-07 19:14:00	4006.91	3968.65
2022-06-07 19:34:00		3969.84
2022-06-07 19:44:00	4005.12
2022-06-07 20:05:00		3969.84
2022-06-07 20:15:00	4007.5
2022-06-07 20:35:00		3968.65
2022-06-07 20:45:00	4008.7
2022-06-07 21:05:00		3968.65
2022-06-07 21:15:00	4008.1
2022-06-07 21:35:00		3968.65
2022-06-07 21:45:00	4006.31
2022-06-07 22:05:00		3968.65
2022-06-07 22:15:00	4006.91
2022-06-07 22:35:00		3968.65
2022-06-07 22:45:00	4006.31
2022-06-07 23:05:00		3968.65
2022-06-07 23:15:00	4005.12
2022-06-07 23:35:00		3968.65
2022-06-07 23:45:00	4006.31
2022-06-08 00:05:00	4005.12	3968.65
2022-06-08 00:35:00	4005.12	3968.65
2022-06-08 00:55:00		3968.65
2022-06-08 01:05:00	4005.12
2022-06-08 01:26:00		3968.65
2022-06-08 01:36:00	4006.31
2022-06-08 01:56:00		3968.65
2022-06-08 02:06:00	4005.72
2022-06-08 02:26:00		3968.65
2022-06-08 02:36:00	4005.12
2022-06-08 02:56:00		3968.65
2022-06-08 03:06:00	4005.12
2022-06-08 03:26:00		3968.65
2022-06-08 03:36:00	4005.72
2022-06-08 03:57:00		3968.65
2022-06-08 04:06:00	4005.12
2022-06-08 04:27:00		3968.65
2022-06-08 04:36:00	4005.12
2022-06-08 04:57:00		3968.65
2022-06-08 05:06:00	4005.12
2022-06-08 05:27:00		3968.05
2022-06-08 05:37:00	4005.12
2022-06-08 05:57:00	4005.12	3968.65
2022-06-08 06:27:00	4005.12	3966.27
2022-06-08 06:47:00		3967.46
2022-06-08 06:57:00	4005.12
2022-06-08 07:17:00		3966.86
2022-06-08 07:27:00	4005.12
2022-06-08 07:47:00		3964.48
2022-06-08 07:57:00	4005.12
2022-06-08 08:17:00		3965.67
2022-06-08 08:27:00	4005.12
2022-06-08 08:48:00		3963.29
2022-06-08 08:58:00	4005.12
2022-06-08 09:18:00		3964.48
2022-06-08 09:28:00	4005.12
2022-06-08 09:48:00		3964.48
2022-06-08 09:58:00	4005.12
2022-06-08 10:18:00		3965.08
2022-06-08 10:28:00	4005.12
2022-06-08 10:48:00		3962.7
2022-06-08 10:58:00	4005.12
2022-06-08 11:18:00		3963.89
2022-06-08 11:28:00	4005.12
2022-06-08 11:48:00	4005.12	3963.29
2022-06-08 12:08:00		3962.7
2022-06-08 12:18:00	4005.12
2022-06-08 12:38:00		3962.7
2022-06-08 12:48:00	4005.12
2022-06-08 13:09:00		3962.7
2022-06-08 13:19:00	4005.12
2022-06-08 13:39:00		3962.7
2022-06-08 13:49:00	4005.12
2022-06-08 14:09:00		3962.7
2022-06-08 14:19:00	4005.12
2022-06-08 14:39:00		3962.7
2022-06-08 14:49:00	4005.12
2022-06-08 15:09:00		3962.7
2022-06-08 15:19:00	4005.12
2022-06-08 15:39:00		3962.7
2022-06-08 15:49:00	4005.12
2022-06-08 16:09:00		3962.7
2022-06-08 16:19:00	4005.12
2022-06-08 16:39:00		3962.7
2022-06-08 16:50:00	4005.12
2022-06-08 17:09:00		3962.7
2022-06-08 17:20:00	4005.12
2022-06-08 17:40:00	4005.12	3962.7
2022-06-08 18:00:00		3962.7
2022-06-08 18:10:00	4005.12
2022-06-08 18:30:00		3962.7
2022-06-08 18:40:00	4005.12
2022-06-08 19:00:00		3962.7
2022-06-08 19:10:00	4005.12
2022-06-08 19:30:00		3962.7
2022-06-08 19:40:00	4005.12
2022-06-08 20:00:00		3962.7
2022-06-08 20:10:00	4005.12
2022-06-08 20:31:00		3962.7
2022-06-08 20:41:00	4005.12
2022-06-08 21:01:00		3962.7
2022-06-08 21:11:00	4005.12
2022-06-08 21:31:00		3962.7
2022-06-08 21:41:00	4005.12
2022-06-08 22:01:00		3962.7
2022-06-08 22:11:00	4005.12
2022-06-08 22:31:00		3962.7
2022-06-08 22:41:00	4005.12
2022-06-08 23:01:00		3962.7
2022-06-08 23:11:00	4005.12
2022-06-08 23:21:00		3962.7
2022-06-08 23:31:00	4005.12
2022-06-08 23:51:00		3962.7
2022-06-09 00:01:00	4005.12
2022-06-09 00:21:00		3962.7
2022-06-09 00:31:00	4005.12
2022-06-09 00:51:00		3960.91
2022-06-09 01:01:00	4005.12
2022-06-09 01:22:00		3962.7
2022-06-09 01:32:00	4005.12
2022-06-09 01:52:00		3960.32
2022-06-09 02:02:00	4005.12
2022-06-09 02:22:00		3960.32
2022-06-09 02:32:00	4005.12
2022-06-09 02:52:00		3961.51
2022-06-09 03:02:00	4005.12
2022-06-09 03:22:00		3957.94
2022-06-09 03:32:00	4005.12
2022-06-09 03:52:00		3959.72
2022-06-09 04:02:00	4005.12
2022-06-09 04:22:00		3956.75
2022-06-09 04:32:00	4005.12
2022-06-09 04:42:00		3958.53
2022-06-09 04:52:00	4005.12
2022-06-09 05:12:00		3956.75
2022-06-09 05:23:00	4002.74
2022-06-09 05:43:00		3956.75
2022-06-09 05:53:00	4005.12
2022-06-09 06:13:00		3956.75
2022-06-09 06:23:00	4005.12
2022-06-09 06:43:00		3956.75
2022-06-09 06:53:00	4005.12
2022-06-09 07:13:00		3956.75
2022-06-09 07:23:00	4005.12
2022-06-09 07:44:00		3956.75
2022-06-09 07:53:00	4005.12
2022-06-09 08:14:00		3956.75
2022-06-09 08:24:00	4005.12
2022-06-09 08:44:00		3956.75
2022-06-09 08:54:00	4003.93
2022-06-09 09:14:00		3956.75
2022-06-09 09:24:00	4005.12
2022-06-09 09:44:00		3956.75
2022-06-09 09:54:00	4005.12
2022-06-09 10:14:00		3956.75
2022-06-09 10:24:00	4005.12
2022-06-09 10:34:00		3956.75
2022-06-09 10:54:00	4002.74
2022-06-09 11:04:00		3956.75
2022-06-09 11:14:00	4003.93
2022-06-09 11:34:00		3956.75
2022-06-09 11:44:00	4005.12
2022-06-09 12:04:00		3956.16
2022-06-09 12:14:00	4003.93
2022-06-09 12:35:00		3956.75
2022-06-09 12:45:00	4005.12
2022-06-09 13:05:00		3956.16
2022-06-09 13:15:00	4005.12
2022-06-09 13:35:00		3956.75
2022-06-09 13:45:00	4005.12
2022-06-09 14:05:00		3956.16
2022-06-09 14:15:00	4003.93
2022-06-09 14:35:00		3955.56
2022-06-09 14:45:00	4001.54
2022-06-09 15:06:00		3953.78
2022-06-09 15:15:00	4005.12
2022-06-09 15:36:00		3953.18
2022-06-09 15:46:00	4005.12
2022-06-09 16:06:00		3954.96
2022-06-09 16:16:00	4005.12
2022-06-09 16:26:00		3956.16
2022-06-09 16:46:00	4005.12
2022-06-09 16:56:00		3956.16
2022-06-09 17:06:00	4001.54
2022-06-09 17:26:00		3954.96
2022-06-09 17:36:00	4005.12
2022-06-09 17:56:00		3956.16
2022-06-09 18:06:00	4000.35
2022-06-09 18:26:00		3953.18
2022-06-09 18:36:00	4000.35
2022-06-09 18:57:00		3953.78
2022-06-09 19:07:00	3999.16
2022-06-09 19:27:00		3953.78
2022-06-09 19:37:00	3996.78
2022-06-09 19:57:00		3954.37
2022-06-09 20:07:00	4000.35
2022-06-09 20:27:00		3954.96
2022-06-09 20:37:00	3994.39
2022-06-09 20:57:00		3951.99
2022-06-09 21:07:00	4000.35
2022-06-09 21:27:00		3953.78
2022-06-09 21:37:00	3996.78
2022-06-09 21:47:00		3950.8
2022-06-09 22:07:00	4000.35
2022-06-09 22:17:00		3952.58
2022-06-09 22:27:00	3999.16
2022-06-09 22:48:00		3953.18
2022-06-09 22:58:00	4001.54
2022-06-09 23:18:00		3949.61
2022-06-09 23:28:00	4000.35
2022-06-09 23:48:00		3949.61
2022-06-09 23:58:00	3994.39
2022-06-10 00:18:00		3947.82
2022-06-10 00:28:00	3993.2
2022-06-10 00:48:00		3949.01
2022-06-10 00:58:00	3993.2
2022-06-10 01:18:00		3947.23
2022-06-10 01:28:00	3993.2
2022-06-10 01:49:00		3947.23
2022-06-10 01:59:00	3993.2
2022-06-10 02:19:00		3946.04
2022-06-10 02:29:00	3993.2
2022-06-10 02:49:00		3946.63
2022-06-10 02:59:00	3993.2
2022-06-10 03:09:00		3944.85
2022-06-10 03:29:00	3993.2
2022-06-10 03:39:00		3945.44
2022-06-10 03:59:00	3993.2
2022-06-10 04:09:00		3944.85
2022-06-10 04:19:00	3994.39
2022-06-10 04:39:00		3944.85
2022-06-10 04:49:00	3993.2
2022-06-10 05:09:00		3944.85
2022-06-10 05:19:00	3994.39
2022-06-10 05:39:00		3944.85
2022-06-10 05:49:00	3993.2
2022-06-10 06:10:00		3944.85
2022-06-10 06:20:00	3993.2
2022-06-10 06:40:00		3944.85
2022-06-10 06:50:00	3993.2
2022-06-10 07:10:00		3944.85
2022-06-10 07:20:00	3993.2
2022-06-10 07:40:00		3944.85
2022-06-10 07:50:00	3993.2
2022-06-10 08:10:00		3944.85
2022-06-10 08:20:00	3993.2
2022-06-10 08:40:00		3944.85
2022-06-10 08:51:00	3993.2
2022-06-10 09:01:00		3944.85
2022-06-10 09:21:00	3993.2
2022-06-10 09:31:00		3944.85
2022-06-10 09:51:00	3993.2
2022-06-10 10:01:00		3944.85
2022-06-10 10:21:00	3993.2
2022-06-10 10:31:00		3944.85
2022-06-10 10:41:00	3993.2
2022-06-10 11:01:00		3944.85
2022-06-10 11:11:00	3993.2
2022-06-10 11:31:00		3944.85
2022-06-10 11:41:00	3993.2
2022-06-10 12:01:00		3944.85
2022-06-10 12:11:00	3993.2
2022-06-10 12:31:00		3944.85
2022-06-10 12:41:00	3993.2
2022-06-10 13:02:00		3944.85
2022-06-10 13:11:00	3993.2
2022-06-10 13:32:00		3944.85
2022-06-10 13:42:00	3993.2
2022-06-10 14:02:00		3944.85
2022-06-10 14:12:00	3993.2
2022-06-10 14:22:00		3944.85
2022-06-10 14:42:00	3993.2
2022-06-10 14:52:00		3944.85
2022-06-10 15:12:00	3993.2
2022-06-10 15:22:00		3944.85
2022-06-10 15:42:00	3993.2
2022-06-10 15:52:00		3944.85
2022-06-10 16:12:00	3993.2
2022-06-10 16:22:00		3944.85
2022-06-10 16:32:00	3993.2
2022-06-10 16:52:00		3944.26
2022-06-10 17:02:00	3993.2
2022-06-10 17:22:00		3944.85
2022-06-10 17:32:00	3993.2
2022-06-10 17:52:00		3943.66
2022-06-10 18:02:00	3993.2
2022-06-10 18:22:00		3943.66
2022-06-10 18:32:00	3993.2
2022-06-10 18:52:00		3940.68
2022-06-10 19:02:00	3993.2
2022-06-10 19:23:00		3938.9
2022-06-10 19:33:00	3993.2
2022-06-10 19:53:00		3939.49
2022-06-10 20:03:00	3993.2
2022-06-10 20:13:00		3940.09
2022-06-10 20:33:00	3993.2
2022-06-10 20:43:00		3940.68
2022-06-10 21:03:00	3990.22
2022-06-10 21:13:00		3938.9
2022-06-10 21:33:00	3992.6
2022-06-10 21:43:00		3938.9
2022-06-10 22:03:00	3993.2
2022-06-10 22:13:00		3939.49
2022-06-10 22:23:00	3992.6
2022-06-10 22:43:00		3941.87
2022-06-10 22:53:00	3992.6
2022-06-10 23:13:00		3938.9
2022-06-10 23:23:00	3993.2
2022-06-10 23:43:00		3938.9
2022-06-10 23:53:00	3992.01
2022-06-11 00:13:00		3938.9
2022-06-11 00:23:00	3989.62
2022-06-11 00:44:00		3938.9
2022-06-11 00:54:00	3990.82
2022-06-11 01:14:00		3938.9
2022-06-11 01:24:00	3989.03
2022-06-11 01:34:00		3938.9
2022-06-11 01:54:00	3993.2
2022-06-11 02:04:00		3938.9
2022-06-11 02:24:00	3987.24
2022-06-11 02:34:00		3938.9
2022-06-11 02:54:00	3989.62
2022-06-11 03:04:00		3938.9
2022-06-11 03:24:00	3988.43
2022-06-11 03:34:00		3938.9
2022-06-11 03:54:00	3987.84
2022-06-11 04:04:00		3938.9
2022-06-11 04:24:00	3989.62
2022-06-11 04:34:00		3938.9
2022-06-11 04:44:00	3987.84
2022-06-11 05:04:00		3938.9
2022-06-11 05:14:00	3988.43
2022-06-11 05:34:00		3938.9
2022-06-11 05:44:00	3989.62
2022-06-11 06:04:00		3938.9
2022-06-11 06:14:00	3984.86
2022-06-11 06:35:00		3938.9
2022-06-11 06:45:00	3984.86
2022-06-11 07:05:00		3938.9
2022-06-11 07:15:00	3983.66
2022-06-11 07:35:00		3938.9
2022-06-11 07:45:00	3987.84
2022-06-11 07:55:00		3938.9
2022-06-11 08:15:00	3983.66
2022-06-11 08:25:00		3938.9
2022-06-11 08:45:00	3981.28
2022-06-11 08:55:00		3935.92
2022-06-11 09:15:00	3983.07
2022-06-11 09:25:00		3938.9
2022-06-11 09:45:00	3983.66
2022-06-11 09:55:00		3938.9
2022-06-11 10:15:00	3981.28
2022-06-11 10:25:00		3937.71
2022-06-11 10:45:00	3981.88
2022-06-11 10:55:00		3937.11
2022-06-11 11:05:00	3983.07
2022-06-11 11:25:00		3937.71
2022-06-11 11:35:00	3981.28
2022-06-11 11:55:00		3938.3
2022-06-11 12:05:00	3981.28
2022-06-11 12:25:00		3935.92
2022-06-11 12:35:00	3981.28
2022-06-11 12:55:00		3915.1
2022-06-11 13:05:00	3981.28
2022-06-11 13:26:00		3909.15
2022-06-11 13:56:00		3907.36
2022-06-11 14:06:00	3981.28
2022-06-11 14:16:00		3903.2
2022-06-11 14:36:00	3981.28
2022-06-11 14:46:00		3897.25
2022-06-11 15:06:00	3981.28
2022-06-11 15:16:00		3891.3
2022-06-11 15:36:00	3981.28
2022-06-11 15:46:00		3891.3
2022-06-11 16:06:00	3981.28
2022-06-11 16:16:00		3887.73
2022-06-11 16:36:00	3981.28
2022-06-11 16:46:00		3885.35
2022-06-11 17:06:00	3981.28
2022-06-11 17:16:00		3884.16
2022-06-11 17:26:00	3981.28
2022-06-11 17:46:00		3879.4
2022-06-11 17:56:00	3981.28
2022-06-11 18:16:00		3879.4
2022-06-11 18:26:00	3981.28
2022-06-11 18:46:00		3878.8
2022-06-11 18:56:00	3981.28
2022-06-11 19:16:00		3871.66
2022-06-11 19:26:00	3981.28
2022-06-11 19:46:00		3865.71
2022-06-11 19:56:00	3981.28
2022-06-11 20:06:00		3863.33
2022-06-11 20:26:00	3981.28
2022-06-11 20:36:00		3861.55
2022-06-11 20:56:00	3981.28
2022-06-11 21:06:00		3861.55
2022-06-11 21:26:00	3981.28
2022-06-11 21:36:00		3861.55
2022-06-11 21:56:00	3981.28
2022-06-11 22:06:00		3861.55
2022-06-11 22:26:00	3981.28
2022-06-11 22:36:00		3861.55
2022-06-11 22:56:00	3981.28
2022-06-11 23:06:00		3859.17
2022-06-11 23:17:00	3981.28
2022-06-11 23:37:00		3856.19
2022-06-12 00:07:00		3855.6
2022-06-12 00:17:00	3980.68
2022-06-12 00:37:00		3855.6
2022-06-12 00:47:00	3981.28
2022-06-12 01:07:00		3855.6
2022-06-12 01:17:00	3979.49
2022-06-12 01:27:00		3847.27
2022-06-12 01:47:00	3981.28
2022-06-12 01:57:00		3843.7
2022-06-12 02:17:00	3981.28
2022-06-12 02:27:00		3843.7
2022-06-12 02:47:00	3980.68
2022-06-12 02:57:00		3843.7
2022-06-12 03:17:00	3980.09
2022-06-12 03:27:00		3841.32
2022-06-12 03:47:00	3976.51
2022-06-12 03:57:00		3837.75
2022-06-12 04:17:00	3981.28
2022-06-12 04:27:00		3837.75
2022-06-12 04:47:00	3977.11
2022-06-12 04:57:00		3835.96
2022-06-12 05:17:00	3979.49
2022-06-12 05:27:00		3831.8
2022-06-12 05:47:00	3976.51
2022-06-12 05:57:00		3831.8
2022-06-12 06:07:00	3981.28
2022-06-12 06:27:00		3830.01
2022-06-12 06:37:00	3980.09
2022-06-12 06:58:00		3825.85
2022-06-12 07:08:00	3978.9
2022-06-12 07:28:00		3824.07
2022-06-12 07:38:00	3977.7
2022-06-12 07:58:00		3819.9
2022-06-12 08:08:00	3979.49
2022-06-12 08:18:00		3819.3
2022-06-12 08:38:00	3978.9
2022-06-12 08:48:00		3812.76
2022-06-12 09:08:00	3977.11
2022-06-12 09:18:00		3808
2022-06-12 09:38:00	3977.11
2022-06-12 09:48:00		3805.62
2022-06-12 10:08:00	3978.3
2022-06-12 10:18:00		3802.05
2022-06-12 10:38:00	3977.7
2022-06-12 10:48:00		3798.48
2022-06-12 11:08:00	3980.09
2022-06-12 11:18:00		3790.15
2022-06-12 11:38:00	3977.11
2022-06-12 11:48:00		3790.15
2022-06-12 12:08:00	3977.7
2022-06-12 12:18:00		3784.2
2022-06-12 12:28:00	3976.51
2022-06-12 12:48:00		3784.2
2022-06-12 12:58:00	3980.68
2022-06-12 13:18:00		3772.3
2022-06-12 13:28:00	3975.32
2022-06-12 13:49:00		3772.3
2022-06-12 13:59:00	3980.09
2022-06-12 14:19:00		3766.35
2022-06-12 14:29:00	3977.11
2022-06-12 14:39:00		3762.78
2022-06-12 14:59:00	3975.92
2022-06-12 15:09:00		3759.21
2022-06-12 15:29:00	3975.92
2022-06-12 15:39:00		3748.5
2022-06-12 15:59:00	3975.92
2022-06-12 16:09:00		3742.55
2022-06-12 16:29:00	3975.32
2022-06-12 16:39:00		3741.95
2022-06-12 16:59:00	3975.32
2022-06-12 17:09:00		3736.6
2022-06-12 17:29:00	3976.51
2022-06-12 17:39:00		3730.65
2022-06-12 17:59:00	3975.32
2022-06-12 18:09:00		3724.7
2022-06-12 18:29:00	3975.32
2022-06-12 18:39:00		3719.94
2022-06-12 18:49:00	3975.32
2022-06-12 19:09:00		3712.8
2022-06-12 19:19:00	3975.32
2022-06-12 19:39:00		3700.9
2022-06-12 19:49:00	3975.32
2022-06-12 20:09:00		3689
2022-06-12 20:19:00	3975.32
2022-06-12 20:29:00		3683.05
2022-06-12 20:49:00	3975.32
2022-06-12 20:59:00		3677.1
2022-06-12 21:19:00	3975.32
2022-06-12 21:29:00		3671.15
2022-06-12 21:49:00	3975.32
2022-06-12 21:59:00		3665.2
2022-06-12 22:19:00	3975.32
2022-06-12 22:29:00		3659.25
2022-06-12 22:49:00	3975.32
2022-06-12 22:59:00		3649.13
2022-06-12 23:19:00	3975.32
2022-06-12 23:29:00		3629.5
2022-06-12 23:49:00	3975.32
2022-06-12 23:59:00		3623.55
2022-06-13 00:19:00	3975.32
2022-06-13 00:29:00		3617.6
2022-06-13 00:49:00	3975.32
2022-06-13 00:59:00		3611.65
2022-06-13 01:09:00	3975.32
2022-06-13 01:29:00		3605.7
2022-06-13 01:39:00	3975.32
2022-06-13 01:59:00		3599.75
2022-06-13 02:09:00	3975.32
2022-06-13 02:19:00		3593.8
2022-06-13 02:39:00	3975.32
2022-06-13 02:49:00		3587.85
2022-06-13 03:09:00	3975.32
2022-06-13 03:19:00		3581.9
2022-06-13 03:39:00	3975.32
2022-06-13 03:49:00		3575.95
2022-06-13 04:09:00	3975.32
2022-06-13 04:19:00		3570
2022-06-13 04:39:00	3975.32
2022-06-13 04:49:00		3568.81
2022-06-13 05:09:00	3975.32
2022-06-13 05:19:00		3558.1
2022-06-13 05:39:00	3975.32
2022-06-13 05:49:00		3551.55
2022-06-13 06:09:00	3975.32
2022-06-13 06:19:00		3545.61
2022-06-13 06:39:00	3975.32
2022-06-13 06:49:00		3539.66
2022-06-13 07:09:00	3975.32
2022-06-13 07:19:00		3530.13
2022-06-13 07:39:00	3975.32
2022-06-13 07:49:00		3516.45
2022-06-13 07:59:00	3975.32
2022-06-13 08:19:00		3503.95
2022-06-13 08:29:00	3975.32
2022-06-13 09:00:00	3975.32
2022-06-13 09:30:00	3975.32
2022-06-13 10:00:00	3975.32
2022-06-13 10:30:00	3975.32
2022-06-13 11:00:00	3975.32
2022-06-13 11:30:00	3975.32
2022-06-13 12:00:00	3975.32
2022-06-13 12:30:00	3975.32
2022-06-13 13:00:00	3975.32
2022-06-13 13:30:00	3975.32
2022-06-13 14:00:00	3975.32
2022-06-13 14:10:00		4148.93
2022-06-13 14:30:00	3975.32
2022-06-13 14:40:00		4147.15
2022-06-13 14:50:00	3975.32
2022-06-13 15:10:00		4147.15
2022-06-13 15:20:00	3975.32
2022-06-13 15:40:00		4146.56
2022-06-13 15:50:00	3975.32
2022-06-13 16:10:00		4147.15
2022-06-13 16:20:00	3975.32
2022-06-13 16:40:00		4147.15
2022-06-13 16:50:00	3975.32
2022-06-13 17:11:00		4147.15
2022-06-13 17:21:00	3975.32
2022-06-13 17:41:00		4147.15
2022-06-13 17:51:00	3975.32
2022-06-13 18:11:00		4144.77
2022-06-13 18:21:00	3974.13
2022-06-13 18:41:00		4145.36
2022-06-13 18:51:00	3975.32
2022-06-13 19:01:00		4147.15
2022-06-13 19:21:00	3974.72
2022-06-13 19:31:00		4145.96
2022-06-13 19:51:00	3975.32
2022-06-13 20:01:00		4144.18
2022-06-13 20:21:00	3975.32
2022-06-13 20:31:00		4141.8
2022-06-13 20:41:00	3974.13
2022-06-13 21:01:00		4141.2
2022-06-13 21:11:00	3974.13
2022-06-13 21:31:00		4141.2
2022-06-13 21:41:00	3975.32
2022-06-13 22:01:00		4141.2
2022-06-13 22:11:00	3971.74
2022-06-13 22:31:00		4142.98
2022-06-13 22:41:00	3970.55
2022-06-13 23:01:00		4141.2
2022-06-13 23:11:00	3974.72
2022-06-13 23:31:00		4141.2
2022-06-13 23:41:00	3974.13
2022-06-14 00:01:00		4141.2
2022-06-14 00:11:00	3971.15
2022-06-14 00:31:00		4141.2
2022-06-14 00:41:00	3971.74
2022-06-14 00:51:00		4141.2
2022-06-14 01:11:00	3971.74
2022-06-14 01:21:00		4141.2
2022-06-14 01:41:00	3969.96
2022-06-14 01:51:00		4141.2
2022-06-14 02:11:00	3971.15
2022-06-14 02:21:00		4141.2
2022-06-14 02:41:00	3969.96
2022-06-14 02:51:00		4141.2
2022-06-14 03:01:00	3970.55
2022-06-14 03:21:00		4141.2
2022-06-14 03:31:00	3971.74
2022-06-14 03:51:00		4141.2
2022-06-14 04:01:00	3970.55
2022-06-14 04:21:00		4141.2
2022-06-14 04:31:00	3969.96
2022-06-14 04:51:00		4141.2
2022-06-14 05:01:00	3970.55
2022-06-14 05:21:00		4140.01
2022-06-14 05:31:00	3969.36
2022-06-14 05:51:00		4140.01
2022-06-14 06:01:00	3969.96
2022-06-14 06:21:00		4141.2
2022-06-14 06:31:00	3970.55
2022-06-14 06:51:00		4141.2
2022-06-14 07:01:00	3969.36
2022-06-14 07:11:00		4140.01
2022-06-14 07:31:00	3969.36
2022-06-14 07:41:00		4140.01
2022-06-14 08:01:00	3969.36
2022-06-14 08:11:00		4137.63
2022-06-14 08:31:00	3969.36
2022-06-14 08:41:00		4137.63
2022-06-14 09:01:00	3969.36
2022-06-14 09:11:00		4140.01
2022-06-14 09:31:00	3969.96
2022-06-14 09:41:00		4141.2
2022-06-14 09:51:00	3970.55
2022-06-14 10:11:00		4132.87
2022-06-14 10:21:00	3969.36
2022-06-14 10:41:00		4140.01
2022-06-14 10:51:00	3969.36
2022-06-14 11:11:00		4132.87
2022-06-14 11:21:00	3969.36
2022-06-14 11:41:00		4131.68
2022-06-14 11:51:00	3969.36
2022-06-14 12:11:00		4132.87
2022-06-14 12:21:00	3969.36
2022-06-14 12:41:00		4135.25
2022-06-14 12:51:00	3969.36
2022-06-14 13:11:00		4130.49
2022-06-14 13:21:00	3969.36
2022-06-14 13:41:00		4135.25
2022-06-14 13:51:00	3969.36
2022-06-14 14:01:00		4135.25
2022-06-14 14:21:00	3969.36
2022-06-14 14:32:00		4129.3
2022-06-14 14:51:00	3969.36
2022-06-14 15:01:00		4132.87
2022-06-14 15:22:00	3969.36
2022-06-14 15:31:00		4132.87
2022-06-14 15:51:00	3969.36
2022-06-14 16:02:00		4130.49
2022-06-14 16:22:00	3969.36
2022-06-14 16:32:00		4129.3
2022-06-14 16:42:00	3969.36
2022-06-14 17:02:00		4129.3
2022-06-14 17:12:00	3969.36
2022-06-14 17:32:00		4129.3
2022-06-14 17:42:00	3969.36
2022-06-14 18:02:00		4129.3
2022-06-14 18:12:00	3969.36
2022-06-14 18:32:00		4129.3
2022-06-14 18:42:00	3969.36
2022-06-14 19:02:00		4129.3
2022-06-14 19:12:00	3969.36
2022-06-14 19:32:00		4129.3
2022-06-14 19:42:00	3969.36
2022-06-14 20:02:00		4129.3
2022-06-14 20:12:00	3969.36
2022-06-14 20:22:00		4129.3
2022-06-14 20:42:00	3969.36
2022-06-14 20:52:00		4129.3
2022-06-14 21:12:00	3969.36
2022-06-14 21:22:00		4129.3
2022-06-14 21:42:00	3969.36
2022-06-14 21:52:00		4129.3
2022-06-14 22:12:00	3969.36
2022-06-14 22:22:00		4129.3
2022-06-14 22:42:00	3969.36
2022-06-14 22:52:00		4129.3
2022-06-14 23:02:00	3969.36
2022-06-14 23:22:00		4129.3
2022-06-14 23:32:00	3969.36
2022-06-14 23:52:00		4129.3
2022-06-15 00:02:00	3969.36
2022-06-15 00:22:00		4129.3
2022-06-15 00:32:00	3969.36
2022-06-15 00:52:00		4129.3
2022-06-15 01:02:00	3969.36
2022-06-15 01:22:00		4129.3
2022-06-15 01:32:00	3969.36
2022-06-15 01:52:00		4129.3
2022-06-15 02:02:00	3969.36
2022-06-15 02:22:00		4129.3
2022-06-15 02:32:00	3969.36
2022-06-15 02:42:00		4129.3
2022-06-15 03:02:00	3969.36
2022-06-15 03:12:00		4129.3
2022-06-15 03:32:00	3969.36
2022-06-15 03:42:00		4129.3
2022-06-15 04:02:00	3969.36
2022-06-15 04:12:00		4129.3
2022-06-15 04:32:00	3969.36
2022-06-15 04:42:00		4129.3
2022-06-15 05:02:00	3969.36
2022-06-15 05:12:00		4129.3
2022-06-15 05:32:00	3969.36
2022-06-15 05:42:00		4129.3
2022-06-15 06:02:00	3969.36
2022-06-15 06:12:00		4128.7
2022-06-15 06:22:00	3969.36
2022-06-15 06:42:00		4129.3
2022-06-15 06:52:00	3969.36
2022-06-15 07:12:00		4129.3
2022-06-15 07:22:00	3969.36
2022-06-15 07:42:00		4129.3
2022-06-15 07:52:00	3968.76
2022-06-15 08:12:00		4129.3
2022-06-15 08:22:00	3969.36
2022-06-15 08:42:00		4129.3
2022-06-15 08:52:00	3969.36
2022-06-15 09:12:00		4128.7
2022-06-15 09:22:00	3969.36
2022-06-15 09:32:00		4129.3
2022-06-15 09:52:00	3969.36
2022-06-15 10:02:00		4129.3
2022-06-15 10:22:00	3969.36
2022-06-15 10:32:00		4129.3
2022-06-15 10:52:00	3969.36
2022-06-15 11:02:00		4129.3
2022-06-15 11:22:00	3969.36
2022-06-15 11:32:00		4129.3
2022-06-15 11:52:00	3969.36
2022-06-15 12:02:00		4129.3
2022-06-15 12:22:00	3968.76
2022-06-15 12:32:00		4128.11
2022-06-15 12:52:00	3967.57
2022-06-15 13:02:00		4126.92
2022-06-15 13:12:00	3969.36
2022-06-15 13:32:00		4127.52
2022-06-15 13:42:00	3968.76
2022-06-15 14:02:00		4125.14
2022-06-15 14:12:00	3968.76
2022-06-15 14:32:00		4128.7
2022-06-15 14:42:00	3968.76
2022-06-15 15:02:00		4128.11
2022-06-15 15:12:00	3968.17
2022-06-15 15:32:00		4128.7
2022-06-15 15:42:00	3966.38
2022-06-15 16:02:00		4123.94
2022-06-15 16:12:00	3965.78
2022-06-15 16:22:00		4124.54
2022-06-15 16:42:00	3968.17
2022-06-15 16:52:00		4123.94
2022-06-15 17:12:00	3969.36
2022-06-15 17:22:00		4123.94
2022-06-15 17:42:00	3967.57
2022-06-15 17:52:00		4124.54
2022-06-15 18:12:00	3966.38
2022-06-15 18:22:00		4125.73
2022-06-15 18:42:00	3967.57
2022-06-15 18:52:00		4124.54
2022-06-15 19:12:00	3966.98
2022-06-15 19:22:00		4125.14
2022-06-15 19:42:00	3963.4
2022-06-15 19:52:00		4123.35
2022-06-15 20:02:00	3963.4
2022-06-15 20:22:00		4123.94
2022-06-15 20:32:00	3963.4
2022-06-15 20:52:00		4123.35
2022-06-15 21:02:00	3966.38
2022-06-15 21:22:00		4123.35
2022-06-15 21:32:00	3963.4
2022-06-15 21:52:00		4123.35
2022-06-15 22:02:00	3963.4
2022-06-15 22:12:00		4123.94
2022-06-15 22:32:00	3965.19
2022-06-15 22:42:00		4123.35
2022-06-15 23:02:00	3963.4
2022-06-15 23:12:00		4123.35
2022-06-15 23:32:00	3963.4
2022-06-15 23:42:00		4123.35
2022-06-16 00:02:00	3963.4
2022-06-16 00:12:00		4123.35
2022-06-16 00:32:00	3963.4
2022-06-16 00:42:00		4123.35
2022-06-16 01:02:00	3963.4
2022-06-16 01:12:00		4123.35
2022-06-16 01:32:00	3963.4
2022-06-16 01:42:00		4123.35
2022-06-16 02:02:00	3963.4
2022-06-16 02:12:00		4122.76
2022-06-16 02:22:00	3963.4
2022-06-16 02:42:00		4123.35
2022-06-16 02:52:00	3963.4
2022-06-16 03:12:00		4123.35
2022-06-16 03:22:00	3963.4
2022-06-16 03:42:00		4123.35
2022-06-16 03:52:00	3963.4
2022-06-16 04:12:00		4123.35
2022-06-16 04:22:00	3963.4
2022-06-16 04:32:00		4123.35
2022-06-16 04:52:00	3963.4
2022-06-16 05:02:00		4123.35
2022-06-16 05:32:00		4122.76
2022-06-16 05:52:00	3963.4
2022-06-16 06:02:00		4123.35
2022-06-16 06:22:00	3963.4
2022-06-16 06:32:00		4123.35
2022-06-16 06:52:00	3963.4
2022-06-16 07:02:00		4123.35
2022-06-16 07:22:00	3963.4
2022-06-16 07:32:00		4123.35
2022-06-16 07:52:00	3963.4
2022-06-16 08:02:00		4123.35
2022-06-16 08:22:00	3963.4
2022-06-16 08:32:00		4123.35
2022-06-16 08:52:00	3963.4
2022-06-16 09:02:00		4122.76
2022-06-16 09:22:00	3963.4
2022-06-16 09:32:00		4123.35
2022-06-16 09:42:00	3963.4
2022-06-16 10:02:00		4122.16
2022-06-16 10:12:00	3963.4
2022-06-16 10:32:00		4122.76
2022-06-16 10:42:00	3963.4
2022-06-16 11:02:00		4121.56
2022-06-16 11:12:00	3963.4
2022-06-16 11:22:00		4122.16
2022-06-16 11:42:00	3963.4
2022-06-16 11:52:00		4123.35
2022-06-16 12:12:00	3963.4
2022-06-16 12:22:00		4122.76
2022-06-16 12:42:00	3963.4
2022-06-16 12:52:00		4120.97
2022-06-16 13:12:00	3963.4
2022-06-16 13:22:00		4122.76
2022-06-16 13:42:00	3963.4
2022-06-16 13:52:00		4121.56
2022-06-16 14:12:00	3963.4
2022-06-16 14:22:00		4122.16
2022-06-16 14:42:00	3963.4
2022-06-16 14:52:00		4120.97
2022-06-16 15:12:00	3963.4
2022-06-16 15:22:00		4120.38
2022-06-16 15:42:00	3963.4
2022-06-16 15:52:00		4119.18
2022-06-16 16:02:00	3963.4
2022-06-16 16:22:00		4118.59
2022-06-16 16:32:00	3963.4
2022-06-16 16:52:00		4120.97
2022-06-16 17:02:00	3963.4
2022-06-16 17:22:00		4119.78
2022-06-16 17:32:00	3963.4
2022-06-16 17:42:00		4120.97
2022-06-16 18:02:00	3963.4
2022-06-16 18:12:00		4117.4
2022-06-16 18:32:00	3963.4
2022-06-16 18:42:00		4120.38
2022-06-16 19:02:00	3962.8
2022-06-16 19:12:00		4119.78
2022-06-16 19:32:00	3962.21
2022-06-16 19:42:00		4118.59
2022-06-16 20:02:00	3963.4
2022-06-16 20:12:00		4117.99
2022-06-16 20:32:00	3963.4
2022-06-16 20:42:00		4117.4
2022-06-16 21:02:00	3963.4
2022-06-16 21:12:00		4117.99
2022-06-16 21:32:00	3963.4
2022-06-16 21:42:00		4117.4
2022-06-16 22:02:00	3962.21
2022-06-16 22:12:00		4117.4
2022-06-16 22:32:00	3963.4
2022-06-16 22:42:00		4117.4
2022-06-16 22:52:00	3961.02
2022-06-16 23:12:00		4117.4
2022-06-16 23:22:00	3945.52
2022-06-16 23:32:00		4117.4
2022-06-16 23:52:00	3944.33
2022-06-17 00:02:00		4117.4
2022-06-17 00:22:00	3939.56
2022-06-17 00:32:00		4117.4
2022-06-17 00:52:00	3935.98
2022-06-17 01:02:00		4117.4
2022-06-17 01:22:00	3921.68
2022-06-17 01:32:00		4117.4
2022-06-17 01:52:00	3921.68
2022-06-17 02:02:00		4117.4
2022-06-17 02:22:00	3915.72
2022-06-17 02:32:00		4117.4
2022-06-17 03:02:00		4117.4
2022-06-17 03:22:00	3909.76
2022-06-17 03:32:00		4117.4
2022-06-17 03:52:00	3909.76
2022-06-17 04:02:00		4117.4
2022-06-17 04:22:00	3903.8
2022-06-17 04:32:00		4117.4
2022-06-17 04:52:00	3903.8
2022-06-17 05:02:00		4117.4
2022-06-17 05:22:00	3899.63
2022-06-17 05:32:00		4117.4
2022-06-17 05:42:00	3897.84
2022-06-17 06:03:00		4117.4
2022-06-17 06:13:00	3897.84
2022-06-17 06:23:00		4117.4
2022-06-17 06:43:00	3896.65
2022-06-17 06:53:00		4117.4
2022-06-17 07:13:00	3893.07
2022-06-17 07:23:00		4117.4
2022-06-17 07:43:00	3891.88
2022-06-17 07:53:00		4117.4
2022-06-17 08:13:00	3889.5
2022-06-17 08:23:00		4117.4
2022-06-17 08:43:00	3888.3
2022-06-17 08:53:00		4117.4
2022-06-17 09:13:00	3885.92
2022-06-17 09:23:00		4117.4
2022-06-17 09:43:00	3885.92
2022-06-17 09:53:00		4117.4
2022-06-17 10:13:00	3884.13
2022-06-17 10:23:00		4117.4
2022-06-17 10:43:00	3882.94
2022-06-17 10:53:00		4117.4
2022-06-17 11:13:00	3868.64
2022-06-17 11:23:00		4117.4
2022-06-17 11:43:00	3868.04
2022-06-17 11:53:00		4117.4
2022-06-17 12:13:00	3868.04
2022-06-17 12:23:00		4117.4
2022-06-17 12:43:00	3867.44
2022-06-17 12:53:00		4117.4
2022-06-17 13:03:00	3865.06
2022-06-17 13:13:00		4117.4
2022-06-17 13:33:00	3862.08
2022-06-17 13:43:00		4117.4
2022-06-17 14:03:00	3862.08
2022-06-17 14:13:00		4117.4
2022-06-17 14:33:00	3859.7
2022-06-17 14:43:00		4117.4
2022-06-17 15:03:00	3850.16
2022-06-17 15:13:00		4117.4
2022-06-17 15:33:00	3850.16
2022-06-17 15:43:00		4117.4
2022-06-17 16:03:00	3850.16
2022-06-17 16:13:00		4117.4
2022-06-17 16:33:00	3844.2
2022-06-17 16:43:00		4117.4
2022-06-17 17:03:00	3844.2
2022-06-17 17:13:00		4117.4
2022-06-17 17:43:00		4117.4
2022-06-17 18:03:00	3838.24
2022-06-17 18:13:00		4117.4
2022-06-17 18:33:00	3834.66
2022-06-17 18:43:00		4117.4
2022-06-17 19:03:00	3832.28	4117.4
2022-06-17 19:23:00	3829.9
2022-06-17 19:33:00		4117.4
2022-06-17 19:53:00	3826.32
2022-06-17 20:03:00		4117.4
2022-06-17 20:23:00	3825.13
2022-06-17 20:33:00		4117.4
2022-06-17 20:53:00	3819.17
2022-06-17 21:03:00		4117.4
2022-06-17 21:23:00	3814.4
2022-06-17 21:33:00		4117.4
2022-06-17 21:53:00	3809.63
2022-06-17 22:03:00		4117.4
2022-06-17 22:23:00	3808.44
2022-06-17 22:33:00		4115.02
2022-06-17 22:53:00	3802.48
2022-06-17 23:03:00		4117.4
2022-06-17 23:23:00	3796.52
2022-06-17 23:33:00		4117.4
2022-06-17 23:53:00	3796.52
2022-06-18 00:03:00		4114.43
2022-06-18 00:23:00	3790.56
2022-06-18 00:33:00		4117.4
2022-06-18 00:53:00	3778.64	4112.64
2022-06-18 01:23:00	3778.64	4113.83
2022-06-18 01:43:00	3773.28
2022-06-18 01:53:00		4116.21
2022-06-18 02:13:00	3772.68
2022-06-18 02:23:00		4113.83
2022-06-18 02:43:00	3766.72
2022-06-18 02:53:00		4113.83
2022-06-18 03:13:00	3755.4
2022-06-18 03:23:00		4112.05
2022-06-18 03:43:00	3754.2
2022-06-18 03:53:00		4113.83
2022-06-18 04:13:00	3748.84
2022-06-18 04:23:00		4112.05
2022-06-18 04:43:00	3742.88
2022-06-18 04:53:00		4115.02
2022-06-18 05:13:00	3736.92
2022-06-18 05:23:00		4112.64
2022-06-18 05:43:00	3734.54
2022-06-18 05:53:00		4111.45
2022-06-18 06:13:00	3730.96
2022-06-18 06:23:00		4112.05
2022-06-18 06:43:00	3719.04
2022-06-18 06:53:00		4113.23
2022-06-18 07:13:00	3707.12
2022-06-18 07:23:00		4112.05
2022-06-18 07:44:00	3701.16	4113.23
2022-06-18 08:14:00	3695.2	4111.45
2022-06-18 08:34:00	3688.64
2022-06-18 08:44:00		4111.45
2022-06-18 09:04:00	3683.28
2022-06-18 09:14:00		4111.45
2022-06-18 09:34:00	3672.55
2022-06-18 09:44:00		4111.45
2022-06-18 10:04:00	3667.19
2022-06-18 10:14:00		4111.45
2022-06-18 10:34:00	3661.23
2022-06-18 10:44:00		4111.45
2022-06-18 11:04:00	3649.9
2022-06-18 11:14:00		4111.45
2022-06-18 11:34:00	3635.6
2022-06-18 11:44:00		4112.05
2022-06-18 12:04:00	3628.45
2022-06-18 12:14:00		4111.45
2022-06-18 12:34:00	3621.89
2022-06-18 12:44:00		4111.45
2022-06-18 13:04:00	3615.34
2022-06-18 13:14:00		4111.45
2022-06-18 13:34:00	3608.78	4111.45
2022-06-18 14:04:00	3605.8	4111.45
2022-06-18 14:34:00	3599.24	4111.45
2022-06-18 15:04:00	3587.92	4111.45
2022-06-18 15:24:00	3582.56
2022-06-18 15:34:00		4111.45
2022-06-18 15:54:00	3581.96
2022-06-18 16:04:00		4111.45
2022-06-18 16:24:00	3576
2022-06-18 16:34:00		4111.45
2022-06-18 16:54:00	3576
2022-06-18 17:04:00		4111.45
2022-06-18 17:24:00	3564.08
2022-06-18 17:34:00		4111.45
2022-06-18 17:54:00	3556.33
2022-06-18 18:04:00		4111.45
2022-06-18 18:24:00	3552.16
2022-06-18 18:34:00		4111.45
2022-06-18 18:54:00	3546.2
2022-06-18 19:04:00		4111.45
2022-06-18 19:24:00	3545.01
2022-06-18 19:34:00		4111.45
2022-06-18 19:54:00	3539.05
2022-06-18 20:04:00		4111.45
2022-06-18 20:24:00	3522.36	4111.45
2022-06-18 20:54:00	3516.4	4111.45
2022-06-18 21:24:00	3504.48	4111.45
2022-06-18 21:54:00		4111.45
2022-06-18 22:24:00		4111.45
2022-06-18 22:54:00		4111.45
2022-06-18 23:24:00		4111.45
2022-06-18 23:54:00		4111.45
2022-06-19 00:24:00		4111.45
2022-06-19 00:54:00		4111.45
2022-06-19 01:24:00		4111.45
2022-06-19 01:54:00		4111.45
2022-06-19 02:14:00		4111.45
2022-06-19 02:44:00		4111.45
2022-06-19 03:14:00		4111.45
2022-06-19 03:44:00		4111.45
2022-06-19 04:14:00		4111.45
2022-06-19 04:44:00		4111.45
2022-06-19 05:14:00		4111.45
2022-06-19 05:44:00		4111.45
2022-06-19 06:14:00		4111.45
2022-06-19 06:44:00		4111.45
2022-06-19 07:14:00		4111.45
2022-06-19 07:44:00		4111.45
2022-06-19 08:14:00		4111.45
2022-06-19 08:44:00		4111.45
2022-06-19 09:04:00		4111.45
2022-06-19 09:35:00		4111.45
2022-06-19 10:05:00		4111.45
2022-06-19 10:35:00		4111.45
2022-06-19 11:05:00		4110.26
2022-06-19 11:35:00		4111.45
2022-06-19 12:05:00		4111.45
2022-06-19 12:35:00		4110.85
2022-06-19 13:05:00		4111.45
2022-06-19 13:35:00		4111.45
2022-06-19 14:05:00		4111.45
2022-06-19 14:35:00		4111.45
2022-06-19 14:55:00		4111.45
2022-06-19 15:25:00		4111.45
2022-06-19 15:55:00		4111.45
2022-06-19 16:25:00		4110.85
2022-06-19 16:55:00		4110.26
2022-06-19 17:25:00		4111.45
2022-06-19 17:55:00		4111.45
2022-06-19 18:25:00		4110.85
2022-06-19 18:55:00		4111.45
2022-06-19 19:25:00		4109.66
2022-06-19 19:55:00		4111.45
2022-06-19 20:25:00		4110.85
2022-06-19 20:45:00		4110.85
2022-06-19 21:16:00		4109.07
2022-06-19 21:46:00		4110.26
2022-06-19 22:16:00		4105.5
2022-06-19 22:46:00		4109.66
2022-06-19 23:16:00		4109.07
2022-06-19 23:46:00		4111.45
2022-06-20 00:16:00		4108.48
2022-06-20 00:46:00		4107.28
2022-06-20 01:16:00		4105.5
2022-06-20 01:46:00		4106.69
2022-06-20 02:16:00		4107.28
2022-06-20 02:36:00		4107.28
2022-06-20 03:06:00		4108.48
2022-06-20 03:36:00		4104.9
2022-06-20 04:06:00		4106.69
2022-06-20 04:36:00		4106.09
2022-06-20 05:06:00		4104.9
2022-06-20 05:36:00		4104.31
2022-06-20 06:06:00		4105.5
2022-06-20 06:36:00		4103.72
2022-06-20 07:06:00		4106.09
2022-06-20 07:36:00		4105.5
2022-06-20 08:07:00		4101.93
2022-06-20 08:37:00		4104.9
2022-06-20 08:57:00		4101.93
2022-06-20 09:27:00		4103.12
2022-06-20 09:57:00		4103.12
2022-06-20 10:27:00		4100.74
2022-06-20 10:57:00		4103.12
2022-06-20 11:27:00		4103.72
2022-06-20 11:57:00		4101.34
2022-06-20 12:27:00		4101.34
2022-06-20 12:57:00		4101.93
2022-06-20 13:27:00		4101.93
2022-06-20 13:57:00		4100.14
2022-06-20 14:27:00		4104.31
2022-06-20 14:57:00		4100.74
2022-06-20 15:17:00		4100.74
2022-06-20 15:47:00		4103.72
2022-06-20 16:18:00		4101.93
2022-06-20 16:48:00		4101.34
2022-06-20 17:18:00		4100.14
2022-06-20 17:48:00		4100.14
2022-06-20 18:18:00		4099.55
2022-06-20 18:48:00		4100.14
2022-06-20 19:18:00		4100.74
2022-06-20 19:48:00		4099.55
2022-06-20 20:18:00		4103.72
2022-06-20 20:48:00		4100.74
2022-06-20 21:18:00		4102.52
2022-06-20 21:38:00		4100.14
2022-06-20 22:08:00		4101.34
2022-06-20 22:38:00		4099.55
2022-06-20 23:08:00		4099.55
2022-06-20 23:38:00		4100.14
2022-06-21 00:08:00		4100.14
2022-06-21 00:38:00		4099.55
2022-06-21 01:08:00		4099.55
2022-06-21 01:38:00		4099.55
2022-06-21 02:08:00		4100.74
2022-06-21 02:38:00		4099.55
2022-06-21 03:08:00		4099.55
2022-06-21 03:28:00		4099.55
2022-06-21 03:58:00		4099.55
2022-06-21 04:28:00		4099.55
2022-06-21 04:58:00		4099.55
2022-06-21 05:28:00		4099.55
2022-06-21 05:58:00		4099.55
2022-06-21 06:28:00		4099.55
2022-06-21 06:58:00		4099.55
2022-06-21 07:28:00		4099.55
2022-06-21 07:58:00		4099.55
2022-06-21 08:28:00		4099.55
2022-06-21 08:58:00		4099.55
2022-06-21 09:28:00		4099.55
2022-06-21 09:48:00		4099.55
2022-06-21 10:18:00		4099.55
2022-06-21 10:48:00		4099.55
2022-06-21 11:19:00		4099.55
2022-06-21 11:49:00		4099.55
2022-06-21 12:19:00		4099.55
2022-06-21 12:49:00		4099.55
2022-06-21 13:19:00		4099.55
2022-06-21 13:49:00		4099.55
2022-06-21 14:19:00		4099.55
2022-06-21 14:49:00		4099.55
2022-06-21 15:19:00		4099.55
2022-06-21 15:49:00		4099.55
2022-06-21 16:09:00		4099.55
2022-06-21 16:39:00		4098.36
2022-06-21 17:09:00		4099.55
2022-06-21 17:40:00		4098.95
2022-06-21 18:10:00		4099.55
2022-06-21 18:40:00		4099.55
2022-06-21 19:10:00		4099.55
2022-06-21 19:40:00		4099.55
2022-06-21 20:10:00		4099.55
2022-06-21 20:41:00		4099.55
2022-06-21 21:11:00		4099.55
2022-06-21 21:31:00		4099.55
2022-06-21 22:01:00		4099.55
2022-06-21 22:31:00		4099.55
2022-06-21 23:01:00		4098.36
2022-06-21 23:31:00		4099.55
2022-06-22 00:02:00		4099.55
2022-06-22 00:32:00		4099.55
2022-06-22 01:02:00		4099.55
2022-06-22 01:32:00		4099.55
2022-06-22 02:02:00		4099.55
2022-06-22 02:22:00		4097.77
2022-06-22 02:52:00		4097.17
2022-06-22 03:23:00		4099.55
2022-06-22 03:53:00		4099.55
2022-06-22 04:23:00		4093.01
2022-06-22 04:53:00		4095.98
2022-06-22 05:23:00		4097.17
2022-06-22 05:54:00		4096.57
2022-06-22 06:24:00		4099.55
2022-06-22 06:54:00		4097.17
2022-06-22 07:24:00		4098.95
2022-06-22 07:54:00		4093.01
2022-06-22 08:14:00		4096.57
2022-06-22 08:44:00		4097.17
2022-06-22 09:14:00		4098.36
2022-06-22 09:45:00		4094.79
2022-06-22 10:15:00		4097.17
2022-06-22 10:45:00		4093.6
2022-06-22 11:15:00		4092.41
2022-06-22 11:45:00		4093.6
2022-06-22 12:15:00		4093.01
2022-06-22 12:45:00		4093.6
2022-06-22 12:55:00	4124.32
2022-06-22 13:15:00		4090.03
2022-06-22 13:25:00	4118.36
2022-06-22 13:45:00		4091.22
2022-06-22 13:55:00	4112.4
2022-06-22 14:15:00		4090.03
2022-06-22 14:25:00	4106.44
2022-06-22 14:35:00		4088.84
2022-06-22 14:55:00	4106.44
2022-06-22 15:05:00		4091.22
2022-06-22 15:25:00	4106.44
2022-06-22 15:35:00		4091.22
2022-06-22 15:55:00	4106.44
2022-06-22 16:05:00		4089.43
2022-06-22 16:25:00	4106.44
2022-06-22 16:35:00		4090.62
2022-06-22 16:55:00	4103.46
2022-06-22 17:05:00		4093.01
2022-06-22 17:25:00	4105.84
2022-06-22 17:35:00		4089.43
2022-06-22 17:56:00	4104.06
2022-06-22 18:05:00		4091.82
2022-06-22 18:16:00	4102.27
2022-06-22 18:36:00		4089.43
2022-06-22 18:45:00	4098.69
2022-06-22 19:05:00		4088.84
2022-06-22 19:15:00	4099.88
2022-06-22 19:36:00		4092.41
2022-06-22 19:45:00	4095.71
2022-06-22 20:06:00		4093.6
2022-06-22 20:16:00	4095.12
2022-06-22 20:26:00		4090.62
2022-06-22 20:46:00	4096.9
2022-06-22 20:56:00		4093.6
2022-06-22 21:16:00	4095.12
2022-06-22 21:26:00		4090.03
2022-06-22 21:46:00	4094.52
2022-06-22 21:56:00		4093.6
2022-06-22 22:16:00	4095.71
2022-06-22 22:26:00		4095.98
2022-06-22 22:46:00	4094.52
2022-06-22 22:56:00		4092.41
2022-06-22 23:16:00	4097.5
2022-06-22 23:26:00		4091.82
2022-06-22 23:46:00	4095.71
2022-06-22 23:56:00		4089.43
2022-06-23 00:16:00	4095.12
2022-06-23 00:26:00		4088.84
2022-06-23 00:36:00	4094.52
2022-06-23 00:56:00		4089.43
2022-06-23 01:06:00	4094.52
2022-06-23 01:26:00		4088.24
2022-06-23 01:36:00	4094.52
2022-06-23 01:56:00		4092.41
2022-06-23 02:06:00	4094.52
2022-06-23 02:16:00		4090.03
2022-06-23 02:36:00	4094.52
2022-06-23 02:46:00		4090.62
2022-06-23 03:06:00	4094.52
2022-06-23 03:16:00		4090.62
2022-06-23 03:36:00	4094.52
2022-06-23 03:46:00		4087.65
2022-06-23 04:06:00	4094.52
2022-06-23 04:16:00		4087.65
2022-06-23 04:36:00	4094.52
2022-06-23 04:46:00		4088.24
2022-06-23 05:06:00	4094.52
2022-06-23 05:16:00		4087.65
2022-06-23 05:36:00	4094.52
2022-06-23 05:46:00		4087.65
2022-06-23 06:06:00	4094.52
2022-06-23 06:16:00		4087.65
2022-06-23 06:36:00	4094.52
2022-06-23 06:46:00		4087.65
2022-06-23 07:06:00	4094.52
2022-06-23 07:16:00		4088.24
2022-06-23 07:26:00	4094.52
2022-06-23 07:46:00		4087.65
2022-06-23 07:56:00	4094.52
2022-06-23 08:16:00		4087.65
2022-06-23 08:26:00	4094.52
2022-06-23 08:46:00		4087.65
2022-06-23 08:56:00	4094.52
2022-06-23 09:06:00		4087.65
2022-06-23 09:26:00	4094.52
2022-06-23 09:36:00		4087.65
2022-06-23 09:56:00	4094.52
2022-06-23 10:06:00		4087.65
2022-06-23 10:26:00	4094.52
2022-06-23 10:36:00		4087.65
2022-06-23 10:56:00	4094.52
2022-06-23 11:06:00		4087.65
2022-06-23 11:27:00	4094.52
2022-06-23 11:37:00		4087.65
2022-06-23 11:57:00	4094.52
2022-06-23 12:07:00		4087.65
2022-06-23 12:27:00	4094.52
2022-06-23 12:37:00		4087.65
2022-06-23 12:57:00	4094.52
2022-06-23 13:07:00		4087.65
2022-06-23 13:27:00	4094.52
2022-06-23 13:37:00		4087.65
2022-06-23 13:57:00	4093.92
2022-06-23 14:07:00		4087.65
2022-06-23 14:17:00	4093.92
2022-06-23 14:37:00		4087.65
2022-06-23 14:47:00	4094.52
2022-06-23 15:07:00		4087.65
2022-06-23 15:17:00	4094.52
2022-06-23 15:27:00		4087.65
2022-06-23 15:47:00	4093.92
2022-06-23 15:57:00		4087.65
2022-06-23 16:17:00	4093.33
2022-06-23 16:27:00		4087.65
2022-06-23 16:47:00	4089.75
2022-06-23 16:57:00		4087.65
2022-06-23 17:17:00	4092.14
2022-06-23 17:27:00		4087.65
2022-06-23 17:47:00	4088.56
2022-06-23 17:57:00		4087.65
2022-06-23 18:17:00	4088.56
2022-06-23 18:27:00		4087.65
2022-06-23 18:47:00	4092.14
2022-06-23 18:57:00		4087.65
2022-06-23 19:17:00	4090.35
2022-06-23 19:27:00		4087.65
2022-06-23 19:47:00	4090.94
2022-06-23 19:57:00		4087.65
2022-06-23 20:17:00	4088.56
2022-06-23 20:27:00		4087.65
2022-06-23 20:37:00	4088.56
2022-06-23 20:57:00		4087.65
2022-06-23 21:07:00	4088.56
2022-06-23 21:17:00		4087.65
2022-06-23 21:37:00	4088.56
2022-06-23 21:47:00		4087.65
2022-06-23 22:07:00	4088.56
2022-06-23 22:17:00		4087.65
2022-06-23 22:37:00	4088.56
2022-06-23 22:47:00		4087.65
2022-06-23 23:07:00	4088.56
2022-06-23 23:17:00		4087.65
2022-06-23 23:37:00	4088.56
2022-06-23 23:47:00		4087.65
2022-06-24 00:07:00	4088.56
2022-06-24 00:17:00		4087.65
2022-06-24 00:37:00	4088.56
2022-06-24 00:47:00		4087.65
2022-06-24 01:07:00	4088.56
2022-06-24 01:17:00		4087.65
2022-06-24 01:37:00	4088.56
2022-06-24 01:47:00		4087.65
2022-06-24 02:07:00	4088.56
2022-06-24 02:17:00		4087.65
2022-06-24 02:37:00	4088.56
2022-06-24 02:47:00		4087.65
2022-06-24 03:07:00	4088.56
2022-06-24 03:17:00		4087.65
2022-06-24 03:27:00	4088.56
2022-06-24 03:37:00		4087.65
2022-06-24 03:57:00	4088.56
2022-06-24 04:07:00		4087.65
2022-06-24 04:27:00	4088.56
2022-06-24 04:37:00		4087.65
2022-06-24 04:57:00	4088.56
2022-06-24 05:07:00		4087.65
2022-06-24 05:27:00	4088.56
2022-06-24 05:37:00		4087.65
2022-06-24 05:57:00	4088.56
2022-06-24 06:07:00		4087.65
2022-06-24 06:27:00	4088.56
2022-06-24 06:37:00		4087.65
2022-06-24 06:57:00	4088.56
2022-06-24 07:07:00		4087.65
2022-06-24 07:27:00	4088.56
2022-06-24 07:37:00		4087.65
2022-06-24 07:57:00	4088.56
2022-06-24 08:07:00		4087.65
2022-06-24 08:27:00	4088.56
2022-06-24 08:37:00		4087.65
2022-06-24 08:57:00	4088.56
2022-06-24 09:07:00		4087.65
2022-06-24 09:27:00	4088.56
2022-06-24 09:37:00		4087.65
2022-06-24 09:57:00	4088.56
2022-06-24 10:07:00		4087.65
2022-06-24 10:27:00	4088.56
2022-06-24 10:37:00		4087.65
2022-06-24 10:47:00	4088.56
2022-06-24 10:57:00		4087.65
2022-06-24 11:17:00	4088.56
2022-06-24 11:27:00		4087.65
2022-06-24 11:47:00	4088.56
2022-06-24 11:57:00		4087.65
2022-06-24 12:17:00	4088.56
2022-06-24 12:27:00		4087.65
2022-06-24 12:47:00	4088.56
2022-06-24 12:57:00		4087.65
2022-06-24 13:17:00	4087.96
2022-06-24 13:27:00		4087.65
2022-06-24 13:47:00	4087.37
2022-06-24 13:57:00		4087.65
2022-06-24 14:17:00	4088.56
2022-06-24 14:27:00		4087.65
2022-06-24 14:48:00	4088.56
2022-06-24 14:58:00		4087.65
2022-06-24 15:18:00	4087.96
2022-06-24 15:28:00		4084.67
2022-06-24 15:48:00	4087.96
2022-06-24 15:58:00		4087.65
2022-06-24 16:18:00	4088.56
2022-06-24 16:28:00		4087.65
2022-06-24 16:48:00	4087.37
2022-06-24 16:58:00		4087.65
2022-06-24 17:08:00	4086.18
2022-06-24 17:18:00		4087.65
2022-06-24 17:38:00	4084.98
2022-06-24 17:48:00		4087.65
2022-06-24 18:08:00	4088.56
2022-06-24 18:18:00		4087.65
2022-06-24 18:38:00	4087.96
2022-06-24 18:48:00		4087.65
2022-06-24 19:08:00	4083.2
2022-06-24 19:18:00		4087.65
2022-06-24 19:38:00	4086.18
2022-06-24 19:48:00		4087.65
2022-06-24 20:08:00	4084.39
2022-06-24 20:18:00		4087.65
2022-06-24 20:38:00	4082.6
2022-06-24 20:48:00		4087.65
2022-06-24 21:08:00	4083.79
2022-06-24 21:18:00		4087.65
2022-06-24 21:38:00	4083.2
2022-06-24 21:48:00		4087.65
2022-06-24 22:08:00	4083.2
2022-06-24 22:18:00		4087.65
2022-06-24 22:38:00	4082.6
2022-06-24 22:48:00		4087.65
2022-06-24 23:08:00	4082.6	4087.65
2022-06-24 23:38:00	4082.6	4087.65
2022-06-24 23:58:00	4082.6
2022-06-25 00:08:00		4087.65
2022-06-25 00:28:00	4084.39
2022-06-25 00:38:00		4087.65
2022-06-25 00:58:00	4082.6
2022-06-25 01:08:00		4087.65
2022-06-25 01:28:00	4082.6
2022-06-25 01:38:00		4087.65
2022-06-25 01:58:00	4082.6
2022-06-25 02:08:00		4087.65
2022-06-25 02:28:00	4082.6
2022-06-25 02:38:00		4086.46
2022-06-25 02:58:00	4082.6
2022-06-25 03:08:00		4086.46
2022-06-25 03:28:00	4082.6
2022-06-25 03:38:00		4087.65
2022-06-25 03:58:00	4082.6
2022-06-25 04:08:00		4085.86
2022-06-25 04:28:00	4082.6
2022-06-25 04:38:00		4086.46
2022-06-25 04:58:00	4082.6
2022-06-25 05:08:00		4083.48
2022-06-25 05:28:00	4082.6
2022-06-25 05:38:00		4087.05
2022-06-25 05:58:00	4082.6	4085.86
2022-06-25 06:28:00	4082.6	4087.05
2022-06-25 06:48:00	4082.6
2022-06-25 06:58:00		4087.05
2022-06-25 07:18:00	4082.6
2022-06-25 07:28:00		4084.67
2022-06-25 07:48:00	4082.6
2022-06-25 07:58:00		4087.65
2022-06-25 08:18:00	4082.6
2022-06-25 08:28:00		4084.67
2022-06-25 08:48:00	4082.6
2022-06-25 08:58:00		4085.27
2022-06-25 09:18:00	4082.6
2022-06-25 09:28:00		4082.89
2022-06-25 09:48:00	4082.6
2022-06-25 09:58:00		4084.67
2022-06-25 10:18:00	4082.6
2022-06-25 10:28:00		4083.48
2022-06-25 10:48:00	4082.6
2022-06-25 10:58:00		4083.48
2022-06-25 11:18:00	4082.6
2022-06-25 11:28:00		4084.08
2022-06-25 11:48:00	4082.6
2022-06-25 11:58:00		4083.48
2022-06-25 12:18:00	4082.6
2022-06-25 12:28:00		4082.29
2022-06-25 12:48:00	4082.6	4081.7
2022-06-25 13:18:00	4082.6	4081.7
2022-06-25 13:48:00	4082.6	4081.7
2022-06-25 14:08:00	4082.6
2022-06-25 14:18:00		4081.7
2022-06-25 14:38:00	4082.6
2022-06-25 14:48:00		4081.7
2022-06-25 15:08:00	4082.6
2022-06-25 15:18:00		4081.7
2022-06-25 15:38:00	4082.6
2022-06-25 15:48:00		4082.29
2022-06-25 16:08:00	4082.6
2022-06-25 16:18:00		4081.7
[truncated: 5,489 more rows]
