# Supplementary material for: Bee colony remote monitoring based on IoT using ESP-NOW protocol
Source: PeerJ Comput Sci. 2023 Apr 27;9:e1363. doi: 10.7717/peerj-cs.1363 (PMC10280558; doi:10.7717/peerj-cs.1363)
Supplement: Supplemental Information 2 — Data includes battery discharge rates, temperature and weight measurements of the bee colonies. [file peerj-cs-09-1363-s002.zip › data/weight_change_during_June-July_data.xlsx]

## Sheet: data
Timestamp	Hive 1	Hive 2	Hive 3	Hive 4	Hive 5
2022-06-22 14:05:00	78.1185	55.1425	58.2235	93.076	75.3481
2022-06-22 14:15:00			58.2235	93.076
2022-06-22 14:25:00	78.1185	55.1425
2022-06-22 14:35:00			54.4455		75.3505
2022-06-22 14:45:00				93.5536
2022-06-22 14:55:00	78.2751	55.2991
2022-06-22 15:05:00			57.9098		76.4522
2022-06-22 15:15:00				93.5859
2022-06-22 15:25:00	78.0869	55.4075
2022-06-22 15:35:00			57.7505		75.2904
2022-06-22 15:45:00				93.7273
2022-06-22 15:55:00	78.2011	55.7096
2022-06-22 16:05:00			57.873		75.2854
2022-06-22 16:15:00				93.9463
2022-06-22 16:25:00	78.3469	56.0115
2022-06-22 16:35:00			58.0902		75.331
2022-06-22 16:45:00				94.1623
2022-06-22 16:55:00	78.4804	56.3483
2022-06-22 17:05:00			58.3843		75.3674
2022-06-22 17:15:00				94.4112
2022-06-22 17:25:00	78.616	56.7044
2022-06-22 17:35:00			58.6198		75.4193
2022-06-22 17:45:00				94.4879
2022-06-22 17:56:00	78.7154	56.9312
2022-06-22 18:05:00			58.6962		75.4493
2022-06-22 18:16:00		56.9746		94.502
2022-06-22 18:26:00	78.8019
2022-06-22 18:36:00			58.7316		75.4567
2022-06-22 18:45:00		57.0332		94.5144
2022-06-22 18:56:00	78.865
2022-06-22 19:05:00			58.7441		75.4574
2022-06-22 19:15:00	78.8879	57.0521		94.4891
2022-06-22 19:26:00					75.4583
2022-06-22 19:36:00			58.7509
2022-06-22 19:45:00	78.8713	57.0475		94.4458
2022-06-22 19:56:00					75.4581
2022-06-22 20:06:00			58.7377	94.4083
2022-06-22 20:16:00	78.8428	57.0044
2022-06-22 20:26:00			58.7194		75.4596
2022-06-22 20:36:00				94.3894
2022-06-22 20:46:00	78.8094	56.9704
2022-06-22 20:56:00			58.707		75.4665
2022-06-22 21:06:00				94.3507
2022-06-22 21:16:00	78.7876	56.9357
2022-06-22 21:26:00			58.6886		75.4711
2022-06-22 21:36:00				94.3298
2022-06-22 21:46:00	78.7586	56.9054
2022-06-22 21:56:00			58.6733		75.474
2022-06-22 22:06:00				94.2989
2022-06-22 22:16:00	78.723	56.8663
2022-06-22 22:26:00			58.6593		75.4739
2022-06-22 22:36:00				94.2697
2022-06-22 22:46:00	78.6935	56.8352
2022-06-22 22:56:00			58.649		75.4775
2022-06-22 23:06:00				94.2409
2022-06-22 23:16:00	78.6659	56.8016
2022-06-22 23:26:00			58.6337		75.4846
2022-06-22 23:36:00				94.2169
2022-06-22 23:46:00	78.6275	56.7709
2022-06-22 23:56:00			58.623		75.4821
2022-06-23 00:06:00				94.187
2022-06-23 00:16:00	78.5927	56.7391
2022-06-23 00:26:00			58.6159		75.4934
2022-06-23 00:36:00		56.7021		94.1622
2022-06-23 00:46:00	78.5563
2022-06-23 00:56:00			58.603		75.4993
2022-06-23 01:06:00	78.5201	56.6763		94.1328
2022-06-23 01:26:00			58.5806		75.504
2022-06-23 01:36:00	78.4879	56.6252		94.1017
2022-06-23 01:56:00			58.5622		75.5126
2022-06-23 02:06:00	78.4502	56.5837		94.0847
2022-06-23 02:16:00			58.5437		75.5196
2022-06-23 02:26:00				94.0282
2022-06-23 02:36:00	78.414	56.5234
2022-06-23 02:46:00			58.4424		75.5254
2022-06-23 02:56:00				93.9443
2022-06-23 03:06:00	78.3791	56.4604
2022-06-23 03:16:00			58.4054		75.5301
2022-06-23 03:26:00				93.8865
2022-06-23 03:36:00	78.3368	56.4221
2022-06-23 03:46:00			58.3702		75.5303
2022-06-23 03:56:00				93.8354
2022-06-23 04:06:00	78.2731	56.3173
2022-06-23 04:16:00			58.2564		75.5315
2022-06-23 04:26:00				93.8181
2022-06-23 04:36:00	78.1854	56.2341
2022-06-23 04:46:00			58.1596		75.5163
2022-06-23 05:06:00	78.0811	56.1273
2022-06-23 05:16:00			58.0528		75.4565
2022-06-23 05:26:00				93.629
2022-06-23 05:36:00	77.8464	55.9623
2022-06-23 05:46:00			57.9128		75.3647
2022-06-23 05:56:00				93.3854
2022-06-23 06:06:00	77.5655	55.8413
2022-06-23 06:16:00			57.829		75.2779
2022-06-23 06:26:00				93.3689
2022-06-23 06:36:00	77.3684	55.6503
2022-06-23 06:46:00			57.7679		75.1806
2022-06-23 06:56:00				93.3589
2022-06-23 07:06:00	77.2323	55.4994
2022-06-23 07:16:00			57.7173		75.1118
2022-06-23 07:26:00		55.405		93.3862
2022-06-23 07:36:00	77.1429
2022-06-23 07:46:00			57.7492		75.1079
2022-06-23 07:56:00		55.3616
2022-06-23 08:06:00	77.1159
2022-06-23 08:16:00			57.8001		75.0935
2022-06-23 08:26:00	77.1328	55.4013
2022-06-23 08:46:00			57.8987		75.0363
2022-06-23 08:56:00	77.1874	55.5013
2022-06-23 09:06:00			57.9496
2022-06-23 09:16:00					75.0359
2022-06-23 09:26:00	77.2365	55.5964
2022-06-23 09:36:00			58.0357
2022-06-23 09:46:00					75.0473
2022-06-23 09:56:00	77.3129	55.7248
2022-06-23 10:06:00			58.1063		75.0043
2022-06-23 10:26:00	77.3839	55.8251
2022-06-23 10:36:00			58.2195		74.9634
2022-06-23 10:46:00				94.074
2022-06-23 10:56:00	77.4816	55.9526
2022-06-23 11:06:00			58.2784		74.9788
2022-06-23 11:27:00	77.5491	56.0847
2022-06-23 11:37:00			58.367		75.0093
2022-06-23 11:57:00	77.5523	56.2089
2022-06-23 12:07:00			58.4752		74.927
2022-06-23 12:17:00				93.436
2022-06-23 12:27:00	77.5799	56.3736
2022-06-23 12:37:00			58.5668		74.9667
2022-06-23 12:47:00				93.39
2022-06-23 12:57:00	77.68	56.5074
2022-06-23 13:07:00			58.571		74.8727
2022-06-23 13:17:00				93.324
2022-06-23 13:27:00	77.7574	56.5474
2022-06-23 13:37:00			58.6559		74.9348
2022-06-23 13:47:00				93.3883
2022-06-23 13:57:00	77.849	56.6664
2022-06-23 14:07:00			58.74		74.9612
2022-06-23 14:17:00		56.8398		93.7708
2022-06-23 14:27:00	78.0323
2022-06-23 14:37:00			58.8193		74.9323
2022-06-23 14:47:00	78.2704	57.0661		94.2636
2022-06-23 15:07:00			59.0035	94.4513	74.9789
2022-06-23 15:17:00	78.5053	57.299
2022-06-23 15:27:00			59.2341
2022-06-23 15:37:00				94.6332	75.0026
2022-06-23 15:47:00	78.7768	57.5481
2022-06-23 15:57:00			59.4767
2022-06-23 16:07:00				94.9455	75.0525
2022-06-23 16:17:00	79.0703	57.8581
2022-06-23 16:27:00			59.7552		75.11
2022-06-23 16:37:00				95.2968
2022-06-23 16:47:00	79.3284	58.1851
2022-06-23 16:57:00			60.0671		75.1865
2022-06-23 17:07:00				95.5977
2022-06-23 17:17:00	79.5179	58.5401
2022-06-23 17:27:00			60.3078		75.2447
2022-06-23 17:37:00				95.7335
2022-06-23 17:47:00	79.6452	58.7513
2022-06-23 17:57:00			60.4195		75.2745
2022-06-23 18:07:00				95.7583
2022-06-23 18:17:00	79.7263	58.8599
2022-06-23 18:27:00			60.4625		75.2882
2022-06-23 18:37:00				95.7678
2022-06-23 18:47:00	79.7613	58.9027
2022-06-23 18:57:00			60.4697		75.2884
2022-06-23 19:07:00				95.7543
2022-06-23 19:17:00	79.7878	58.92
2022-06-23 19:27:00			60.4611		75.296
2022-06-23 19:37:00				95.72
2022-06-23 19:47:00	79.761	58.9245
2022-06-23 19:57:00			60.4494		75.2998
2022-06-23 20:07:00				95.6845
2022-06-23 20:17:00	79.723	58.8802
2022-06-23 20:27:00			60.4235		75.3043
2022-06-23 20:37:00		58.8428		95.6478
2022-06-23 20:47:00	79.689
2022-06-23 20:57:00			60.4006		75.3107
2022-06-23 21:07:00	79.6547	58.7978		95.6142
2022-06-23 21:17:00			60.3818
2022-06-23 21:27:00				95.5786	75.3164
2022-06-23 21:37:00	79.6238	58.7564
2022-06-23 21:47:00			60.3696
2022-06-23 21:57:00				95.5473	75.3206
2022-06-23 22:07:00	79.5883	58.7141
2022-06-23 22:17:00			60.3535
2022-06-23 22:27:00				95.5236	75.3328
2022-06-23 22:37:00	79.557	58.6839
2022-06-23 22:47:00			60.3401
2022-06-23 22:57:00				95.4948	75.3418
2022-06-23 23:07:00	79.5224	58.6461
2022-06-23 23:17:00			60.3288		75.348
2022-06-23 23:27:00				95.4676
2022-06-23 23:37:00	79.4882	58.6107
2022-06-23 23:47:00			60.3118		75.3571
2022-06-23 23:57:00				95.4423
2022-06-24 00:07:00	79.4511	58.5688
2022-06-24 00:17:00			60.2966		75.3656
2022-06-24 00:27:00				95.4149
2022-06-24 00:37:00	79.4177	58.5333
2022-06-24 00:47:00			60.2812		75.3762
2022-06-24 00:57:00				95.4013
2022-06-24 01:07:00	79.3859	58.4957
2022-06-24 01:17:00			60.2636		75.3824
2022-06-24 01:27:00				95.3665
2022-06-24 01:37:00	79.3547	58.4529
2022-06-24 01:47:00			60.2414		75.3875
2022-06-24 01:57:00				95.3394
2022-06-24 02:07:00	79.3235	58.4179
2022-06-24 02:17:00			60.2198		75.3999
2022-06-24 02:27:00				95.3119
2022-06-24 02:37:00	79.2891	58.3889
2022-06-24 02:47:00			60.2034		75.409
2022-06-24 02:57:00	79.2554			95.28
2022-06-24 03:07:00		58.3592
2022-06-24 03:17:00			60.2048		75.4224
2022-06-24 03:27:00	79.2249	58.3413		95.2968
2022-06-24 03:37:00			60.1677
2022-06-24 03:47:00					75.4196
2022-06-24 03:57:00	79.1666	58.1928		95.1888
2022-06-24 04:07:00			59.9938
2022-06-24 04:17:00				95.0938	75.4121
2022-06-24 04:27:00	79.0763	58.0951
2022-06-24 04:37:00			59.905
2022-06-24 04:47:00				95.0903	75.4218
2022-06-24 04:57:00	78.9996	58.0284
2022-06-24 05:07:00			59.865
2022-06-24 05:17:00				95.0921	75.3507
2022-06-24 05:27:00	78.9387	57.9699
2022-06-24 05:37:00			59.833
2022-06-24 05:47:00				95.0606	75.291
2022-06-24 05:57:00	78.8641	57.8949
2022-06-24 06:07:00			59.753
2022-06-24 06:17:00				94.9027	75.2016
2022-06-24 06:27:00	78.6824	57.6927
2022-06-24 06:37:00			59.5838		75.0544
2022-06-24 06:47:00				94.5654
2022-06-24 06:57:00	78.4261	57.5462
2022-06-24 07:07:00			59.425		75.0445
2022-06-24 07:17:00				94.3655
2022-06-24 07:27:00	78.1411	57.3339
2022-06-24 07:37:00			59.307		74.8581
2022-06-24 07:47:00				94.4421
2022-06-24 07:57:00	78.0281	57.1958
2022-06-24 08:07:00			59.3109		74.9088
2022-06-24 08:17:00				94.5912
2022-06-24 08:27:00	78.0695	57.2057
2022-06-24 08:37:00			59.4106		74.9158
2022-06-24 08:47:00				94.7796
2022-06-24 08:57:00	78.0981	57.304
2022-06-24 09:07:00			59.5115		74.8978
2022-06-24 09:27:00	78.1666	57.4026
2022-06-24 09:37:00			59.5752		74.9192
2022-06-24 09:47:00				95.0587
2022-06-24 09:57:00	78.268	57.5146
2022-06-24 10:07:00			59.7323		74.9152
2022-06-24 10:17:00	78.3497			95.2189
2022-06-24 10:27:00		57.6992
2022-06-24 10:37:00			59.8563		74.9389
2022-06-24 10:47:00	78.4562	57.8555		95.4011
2022-06-24 10:57:00			59.9904
2022-06-24 11:07:00					74.9448
2022-06-24 11:17:00	78.5717	58.0917		95.5484
2022-06-24 11:27:00			60.1105
2022-06-24 11:37:00				95.677	74.9662
2022-06-24 11:47:00	78.6529	58.2452
2022-06-24 11:57:00			60.2368
2022-06-24 12:07:00				95.5119	74.9768
2022-06-24 12:17:00	78.5852	58.3867
2022-06-24 12:27:00			60.3319
2022-06-24 12:37:00				95.138	74.9526
2022-06-24 12:47:00	78.5333	58.4762
2022-06-24 12:57:00			60.4581
2022-06-24 13:07:00				95.2037	74.9693
2022-06-24 13:17:00	78.7178	58.6421
2022-06-24 13:27:00			60.5766
2022-06-24 13:37:00				95.263	74.9785
2022-06-24 13:47:00	78.8374	58.8384
2022-06-24 13:57:00			60.6272
2022-06-24 14:07:00				95.3324	74.9634
2022-06-24 14:17:00	79.0626	58.9475
2022-06-24 14:27:00			60.7598		74.9278
2022-06-24 14:48:00	79.2954	59.1255
2022-06-24 14:58:00			60.9357		75.0379
2022-06-24 15:08:00				96.3548
2022-06-24 15:18:00	79.5414	59.3721
2022-06-24 15:28:00			61.1622		75.0677
2022-06-24 15:38:00				96.5834
2022-06-24 15:48:00	79.8474	59.6642
2022-06-24 15:58:00			61.4731		75.128
2022-06-24 16:08:00				96.9615
2022-06-24 16:18:00	80.2531	59.9937
2022-06-24 16:28:00			61.8399		75.2242
2022-06-24 16:38:00	80.6373			97.4577
2022-06-24 16:48:00		60.365
2022-06-24 16:58:00			62.2123		75.3213
2022-06-24 17:08:00	80.9333	60.7352		97.8497
2022-06-24 17:18:00			62.5191
2022-06-24 17:28:00					75.3738
2022-06-24 17:38:00	81.0707	60.9837		98.069
2022-06-24 17:48:00			62.6918
2022-06-24 17:58:00					75.4061
2022-06-24 18:08:00	81.1269	61.1434		98.1402
2022-06-24 18:18:00			62.7687
2022-06-24 18:28:00				98.1596	75.4272
2022-06-24 18:38:00	81.142	61.2006
2022-06-24 18:48:00			62.7825
2022-06-24 18:58:00				98.152	75.4324
2022-06-24 19:08:00	81.1317	61.2126
2022-06-24 19:18:00			62.7769
2022-06-24 19:28:00				98.1279	75.4337
2022-06-24 19:38:00	81.1205	61.2206
2022-06-24 19:48:00			62.7589
2022-06-24 19:58:00				98.0872	75.4383
2022-06-24 20:08:00	81.0968	61.1883
2022-06-24 20:18:00			62.7364
2022-06-24 20:28:00				98.0463	75.4399
2022-06-24 20:38:00	81.0576	61.1371
2022-06-24 20:48:00			62.7073		75.4479
2022-06-24 20:58:00				98.0087
2022-06-24 21:08:00	81.02	61.0984
2022-06-24 21:18:00			62.6795		75.4592
2022-06-24 21:28:00				97.9685
2022-06-24 21:38:00	80.9874	61.0509
2022-06-24 21:48:00			62.6527		75.4629
2022-06-24 21:58:00				97.9287
2022-06-24 22:08:00	80.9466	61.0067
2022-06-24 22:18:00			62.6283		75.4696
2022-06-24 22:28:00				97.8997
2022-06-24 22:38:00	80.9162	60.9602
2022-06-24 22:48:00			62.6048		75.4852
2022-06-24 22:58:00	80.882			97.8663
2022-06-24 23:08:00		60.9224	62.582
2022-06-24 23:18:00					75.4904
2022-06-24 23:28:00	80.8498			97.8244
2022-06-24 23:38:00		60.885	62.5589
2022-06-24 23:48:00					75.4953
2022-06-24 23:58:00	80.8114	60.8464		97.7952
2022-06-25 00:08:00			62.5347
2022-06-25 00:18:00					75.5007
2022-06-25 00:28:00	80.7743	60.8065		97.7566
2022-06-25 00:38:00			62.5133
2022-06-25 00:48:00				97.725	75.5079
2022-06-25 00:58:00	80.7393	60.7648
2022-06-25 01:08:00			62.4841
2022-06-25 01:18:00				97.6887	75.5233
2022-06-25 01:28:00	80.7018	60.7038
2022-06-25 01:38:00			62.38
2022-06-25 01:48:00				97.5451	75.5263
2022-06-25 01:58:00	80.6718	60.6153
2022-06-25 02:08:00			62.3081
2022-06-25 02:18:00				97.5136	75.5296
2022-06-25 02:28:00	80.6351	60.5799
2022-06-25 02:38:00			62.3295
2022-06-25 02:48:00				97.5402	75.5404
2022-06-25 02:58:00	80.5925	60.5545
2022-06-25 03:08:00			62.3513
2022-06-25 03:18:00				97.5449	75.5427
2022-06-25 03:28:00	80.5486	60.5281
2022-06-25 03:38:00			62.3601
2022-06-25 03:48:00				97.5962	75.5415
2022-06-25 03:58:00	80.4958	60.4847
2022-06-25 04:08:00			62.3572		75.53
2022-06-25 04:18:00				97.5934
2022-06-25 04:28:00	80.4343	60.4308
2022-06-25 04:38:00			62.2856		75.5128
2022-06-25 04:48:00				97.5921
2022-06-25 04:58:00	80.3613	60.3606
2022-06-25 05:08:00			62.2389		75.4595
2022-06-25 05:18:00				97.4766
2022-06-25 05:28:00	80.2521	60.2334
2022-06-25 05:38:00			62.0186		75.3736
2022-06-25 05:48:00	80.0687			97.1578
2022-06-25 05:58:00		59.9966	61.7827
2022-06-25 06:08:00					75.2442
2022-06-25 06:18:00	79.7023			96.7773
2022-06-25 06:28:00		59.7823	61.4902
2022-06-25 06:38:00					75.1375
2022-06-25 06:48:00	79.1609	59.582
2022-06-25 06:58:00			61.4405
2022-06-25 07:08:00					75.0846
2022-06-25 07:18:00	79.0879	59.4471		96.7429
2022-06-25 07:28:00			61.5575
2022-06-25 07:38:00					75.098
2022-06-25 07:48:00	79.1975	59.4602		96.964
2022-06-25 07:58:00			61.7172
2022-06-25 08:08:00				97.1705	75.0743
2022-06-25 08:18:00	79.3232	59.5882
2022-06-25 08:28:00			61.787
2022-06-25 08:38:00					75.06
2022-06-25 08:48:00	79.4202	59.7269
2022-06-25 08:58:00			61.9356
2022-06-25 09:08:00				97.4379	75.0507
2022-06-25 09:18:00	79.5573	59.8876
2022-06-25 09:28:00			62.099
2022-06-25 09:38:00					75.1174
2022-06-25 09:48:00	79.7147	60.029
2022-06-25 09:58:00			62.2067
2022-06-25 10:08:00					75.0597
2022-06-25 10:18:00	79.8471	60.1724
2022-06-25 10:28:00			62.3815
2022-06-25 10:38:00					75.0982
2022-06-25 10:48:00	79.9897	60.3242
2022-06-25 10:58:00			62.5491
2022-06-25 11:08:00					75.0889
2022-06-25 11:18:00	80.1435	60.4625
2022-06-25 11:28:00			62.7161
2022-06-25 11:38:00					75.0883
2022-06-25 11:48:00	80.2839	60.6103
2022-06-25 11:58:00			62.845		75.1541
2022-06-25 12:18:00	80.3686	60.743
2022-06-25 12:28:00			62.9567		75.0507
2022-06-25 12:48:00	80.1689	60.7976	63.0416
2022-06-25 12:58:00					75.0479
2022-06-25 13:08:00	80.3068
2022-06-25 13:18:00		60.8426	62.7022
2022-06-25 13:28:00				97.6521	74.9804
2022-06-25 13:38:00	79.8031
2022-06-25 13:48:00		60.6802	62.9023
2022-06-25 13:58:00					74.9602
2022-06-25 14:08:00	79.953	60.8113
2022-06-25 14:18:00			63.0137
2022-06-25 14:28:00					74.9941
2022-06-25 14:38:00	80.202	60.9864
2022-06-25 14:48:00			63.2313
2022-06-25 14:58:00					75.0124
2022-06-25 15:08:00	80.4304	61.1834
2022-06-25 15:18:00			63.4501
2022-06-25 15:28:00					75.0772
2022-06-25 15:38:00	80.6952	61.4544
2022-06-25 15:48:00			63.751
2022-06-25 15:58:00					75.1173
2022-06-25 16:08:00	81.1005	61.7396
2022-06-25 16:18:00			64.1768
2022-06-25 16:28:00					75.1786
2022-06-25 16:38:00	81.5856	62.0725
2022-06-25 16:48:00			64.5446
2022-06-25 16:58:00					75.2775
2022-06-25 17:08:00	81.9933	62.4146
2022-06-25 17:18:00			64.8876
2022-06-25 17:28:00					75.3497
2022-06-25 17:38:00	82.1768	62.714
2022-06-25 17:48:00			65.0683
2022-06-25 17:58:00					75.3821
2022-06-25 18:08:00	82.2298	62.8409
2022-06-25 18:18:00			65.1159		75.4013
2022-06-25 18:38:00	82.2199	62.8705
2022-06-25 18:48:00			65.0966		75.4081
2022-06-25 18:58:00	82.1832
2022-06-25 19:08:00		62.8664	65.066
2022-06-25 19:18:00				100.462	75.4086
2022-06-25 19:28:00	82.1403
2022-06-25 19:38:00		62.856	65.0357
2022-06-25 19:48:00					75.4149
2022-06-25 19:58:00	82.1029
2022-06-25 20:08:00		62.8447	64.9998
2022-06-25 20:18:00				100.379	75.4169
2022-06-25 20:28:00	82.0624	62.7981
2022-06-25 20:38:00			64.9669
2022-06-25 20:48:00					75.4218
2022-06-25 20:58:00	82.023	62.7579
2022-06-25 21:08:00			64.9334
2022-06-25 21:18:00				100.292	75.4267
2022-06-25 21:28:00	81.9823	62.7133
2022-06-25 21:38:00			64.9038
2022-06-25 21:48:00				100.25	75.4333
2022-06-25 21:58:00	81.9414	62.6763
2022-06-25 22:08:00			64.8761
2022-06-25 22:18:00				100.211	75.4401
2022-06-25 22:28:00	81.9012	62.6369
2022-06-25 22:38:00			64.8488	100.171
2022-06-25 22:48:00					75.4484
2022-06-25 22:58:00	81.8665	62.5898
2022-06-25 23:08:00			64.8238	100.135
2022-06-25 23:19:00					75.4607
2022-06-25 23:28:00	81.8233
2022-06-25 23:29:00		62.5583
2022-06-25 23:39:00			64.798	100.097
2022-06-25 23:49:00					75.4699
2022-06-25 23:58:00	81.7881
2022-06-25 23:59:00		62.518
2022-06-26 00:09:00			64.7711	100.058
2022-06-26 00:19:00					75.4729
2022-06-26 00:28:00	81.7531	62.4783
2022-06-26 00:39:00			64.7406	100.025
2022-06-26 00:49:00					75.4804
2022-06-26 00:59:00	81.7188	62.4408	64.7091
2022-06-26 01:09:00				99.9809	75.4846
2022-06-26 01:19:00	81.6797
2022-06-26 01:29:00		62.3314	64.537
2022-06-26 01:39:00				99.8355	75.4945
2022-06-26 01:49:00	81.651
2022-06-26 01:59:00		62.2984	64.5477
2022-06-26 02:09:00				99.8504	75.4987
2022-06-26 02:19:00	81.6147
2022-06-26 02:29:00		62.312	64.6257
2022-06-26 02:39:00				99.9048	75.506
2022-06-26 02:49:00	81.5774	62.3317
2022-06-26 02:59:00			64.6703
2022-06-26 03:09:00				99.9413	75.506
2022-06-26 03:19:00	81.536	62.3389
2022-06-26 03:29:00			64.6824
2022-06-26 03:39:00				99.9568	75.5102
2022-06-26 03:49:00	81.4836	62.3039
2022-06-26 03:59:00			64.6874
2022-06-26 04:09:00				99.9867	75.4806
2022-06-26 04:19:00	81.4351	62.2598
2022-06-26 04:29:00			64.6456
2022-06-26 04:39:00					75.4624
2022-06-26 04:49:00	81.3573	62.2063
2022-06-26 04:59:00			64.6071
2022-06-26 05:09:00					75.3921
2022-06-26 05:19:00	81.2503	62.1126
2022-06-26 05:29:00			64.4663
2022-06-26 05:39:00					75.3665
2022-06-26 05:49:00	81.0567	61.9062
2022-06-26 05:59:00			64.1851
2022-06-26 06:09:00					75.2221
2022-06-26 06:19:00	80.7064	61.6991
2022-06-26 06:29:00			63.8937
2022-06-26 06:39:00					75.1743
2022-06-26 06:49:00	80.111	61.5472
2022-06-26 06:59:00			63.8146
2022-06-26 07:09:00					75.1855
2022-06-26 07:19:00	80.0331	61.4157
2022-06-26 07:29:00			63.9403
2022-06-26 07:39:00					75.1461
2022-06-26 07:49:00	80.2159	61.4614	64.0261
2022-06-26 08:09:00					75.159
2022-06-26 08:19:00	80.3672	61.5873	64.1546
2022-06-26 08:39:00	80.4767				75.1874
2022-06-26 08:49:00		61.7208	64.3293
2022-06-26 08:59:00					75.1404
2022-06-26 09:09:00	80.6916
2022-06-26 09:19:00		61.8744	64.5237
2022-06-26 09:29:00					75.1916
2022-06-26 09:39:00	80.8833
2022-06-26 09:49:00		62.0221	64.6541
2022-06-26 09:59:00					75.2126
2022-06-26 10:09:00	80.9842	62.1371
2022-06-26 10:19:00			64.8404
2022-06-26 10:29:00					75.2404
2022-06-26 10:39:00	81.1532	62.3057
2022-06-26 10:49:00			64.9959
2022-06-26 10:59:00					75.2567
2022-06-26 11:09:00	81.3145	62.4439
2022-06-26 11:19:00			65.1899
2022-06-26 11:29:00					75.2868
2022-06-26 11:39:00	81.4323	62.5942
2022-06-26 11:49:00			65.3614
2022-06-26 11:59:00					75.277
2022-06-26 12:09:00	81.551	62.6846
2022-06-26 12:19:00			65.4836
2022-06-26 12:29:00					75.1653
2022-06-26 12:39:00	81.4363	62.7691
2022-06-26 12:49:00			65.6464
2022-06-26 12:59:00					75.236
2022-06-26 13:09:00	81.5029	62.8452
2022-06-26 13:19:00			65.7694	100.315
2022-06-26 13:29:00					75.3002
2022-06-26 13:39:00	81.6393	62.9516
2022-06-26 13:49:00			65.8498
2022-06-26 13:59:00					75.264
2022-06-26 14:09:00	81.8746	63.0662
2022-06-26 14:19:00			65.9489
2022-06-26 14:29:00					75.1371
2022-06-26 14:39:00	82.1607	63.1984	66.114
2022-06-26 14:59:00	82.3854				75.2908
2022-06-26 15:09:00		63.3749	66.3451
2022-06-26 15:29:00	82.618				75.3324
2022-06-26 15:39:00		63.5932	66.6296
2022-06-26 15:49:00					75.3777
2022-06-26 15:59:00	82.9758
2022-06-26 16:09:00		63.8194	66.9914
2022-06-26 16:19:00					75.4384
2022-06-26 16:29:00	83.4047
2022-06-26 16:39:00		64.1148	67.3598
2022-06-26 16:49:00					75.4916
2022-06-26 16:59:00	83.8361	64.4306
2022-06-26 17:09:00			67.6328
2022-06-26 17:19:00					75.5858
2022-06-26 17:29:00	84.0697	64.6297
2022-06-26 17:39:00			67.7794
2022-06-26 17:49:00					75.639
2022-06-26 17:59:00	84.1212	64.7407
2022-06-26 18:09:00			67.7998	102.81
2022-06-26 18:19:00					75.6542
2022-06-26 18:29:00	84.1107	64.785
2022-06-26 18:39:00			67.7824	102.772
2022-06-26 18:49:00					75.658
2022-06-26 18:59:00	84.072	64.7895
2022-06-26 19:09:00			67.7473
2022-06-26 19:19:00					75.6577
2022-06-26 19:29:00	84.0296	64.7943
2022-06-26 19:39:00			67.7125	102.698
2022-06-26 19:49:00					75.6614
2022-06-26 19:59:00	83.9904	64.7726
2022-06-26 20:09:00			67.6819	102.659
2022-06-26 20:19:00					75.6671
2022-06-26 20:29:00	83.9481	64.73	67.6466	102.621
2022-06-26 20:50:00					75.6721
2022-06-26 21:00:00	83.9112	64.6941	67.6155	102.576
2022-06-26 21:20:00	83.8705				75.6826
2022-06-26 21:30:00		64.6505	67.5845	102.54
2022-06-26 21:50:00	83.8321				75.6918
2022-06-26 22:00:00		64.614	67.555
2022-06-26 22:10:00					75.7007
2022-06-26 22:20:00	83.792
2022-06-26 22:30:00		64.5783	67.5261
2022-06-26 22:40:00					75.7064
2022-06-26 22:50:00	83.7521
2022-06-26 23:00:00		64.5343	67.5015	102.429
2022-06-26 23:10:00					75.7157
2022-06-26 23:20:00	83.7129	64.4941
2022-06-26 23:30:00			67.4746	102.398
2022-06-26 23:40:00					75.7267
2022-06-26 23:50:00	83.6792	64.4534
2022-06-27			67.4473	102.365
2022-06-27 00:10:00					75.7366
2022-06-27 00:20:00	83.6403	64.4133
2022-06-27 00:30:00			67.4224	102.329
2022-06-27 00:40:00					75.7442
2022-06-27 00:50:00	83.611	64.3703
2022-06-27 01:00:00			67.3928	102.293
2022-06-27 01:10:00					75.7521
2022-06-27 01:20:00	83.5767	64.2811
2022-06-27 01:30:00			67.2432
2022-06-27 01:40:00					75.7487
2022-06-27 01:50:00	83.5451	64.2897
2022-06-27 02:00:00			67.3301
2022-06-27 02:10:00					75.7705
2022-06-27 02:20:00	83.506	64.3369	67.4268	102.301
2022-06-27 02:40:00					75.7923
2022-06-27 02:50:00	83.4712	64.3791	67.4975
2022-06-27 03:10:00	83.4285				75.8252
2022-06-27 03:20:00		64.3875	67.5362
2022-06-27 03:41:00	83.3729				75.8533
2022-06-27 03:51:00		64.3775	67.5638	102.439
2022-06-27 04:11:00	83.333				75.8761
2022-06-27 04:21:00		64.3461	67.5338
2022-06-27 04:41:00	83.2604				75.8673
2022-06-27 04:51:00		64.3028	67.5068
2022-06-27 05:01:00					75.8504
2022-06-27 05:11:00	83.1689	64.2103
2022-06-27 05:21:00			67.4242
2022-06-27 05:31:00					75.7897
2022-06-27 05:41:00	83.0528	64.0912
2022-06-27 05:51:00			67.178
2022-06-27 06:01:00					75.676
2022-06-27 06:11:00	82.6831	63.9267
2022-06-27 06:21:00			66.8857
2022-06-27 06:31:00					75.6156
2022-06-27 06:41:00	82.1152	63.7357
2022-06-27 06:51:00			66.7878
2022-06-27 07:01:00					75.6079
2022-06-27 07:11:00	82.0028	63.6125
2022-06-27 07:21:00			66.8584
2022-06-27 07:31:00					75.6172
2022-06-27 07:41:00	82.2181	63.6323
2022-06-27 07:51:00			66.9429
2022-06-27 08:01:00					75.6658
2022-06-27 08:11:00	82.371	63.711
2022-06-27 08:21:00			67.0795
2022-06-27 08:31:00					75.6007
2022-06-27 08:41:00	82.4712	63.8298	67.2257
2022-06-27 09:01:00					75.5571
2022-06-27 09:11:00	82.6431	63.9364	67.3777
2022-06-27 09:31:00					75.6288
2022-06-27 09:41:00	82.8422	64.0626	67.5255
2022-06-27 10:01:00	82.988				75.5755
2022-06-27 10:11:00		64.2046	67.6949
2022-06-27 10:32:00	83.1037				75.5391
2022-06-27 10:42:00		64.3032	67.8287
2022-06-27 11:02:00	83.2945				75.6524
2022-06-27 11:12:00		64.3515	68.0103
2022-06-27 11:32:00	83.4141				75.6783
2022-06-27 11:42:00		64.4568	68.1371
2022-06-27 11:52:00					75.6913
2022-06-27 12:02:00	83.6021	64.5752
2022-06-27 12:12:00			68.3163
2022-06-27 12:22:00					75.7077
2022-06-27 12:32:00	83.7246	64.6332
2022-06-27 12:42:00			68.4135
2022-06-27 12:52:00					75.6881
2022-06-27 13:02:00	83.5484	64.6025
2022-06-27 13:12:00			68.5219
2022-06-27 13:22:00					75.6516
2022-06-27 13:32:00	83.7075	64.6783
2022-06-27 13:42:00			68.6682
2022-06-27 13:52:00					75.619
2022-06-27 14:02:00	83.8427	64.8471
2022-06-27 14:12:00			68.684
2022-06-27 14:22:00					75.6601
2022-06-27 14:32:00	84.0562	64.9892
2022-06-27 14:42:00			68.9768
2022-06-27 14:52:00					75.7129
2022-06-27 15:02:00	84.3933	65.2359	69.3546
2022-06-27 15:22:00					75.802
2022-06-27 15:32:00	84.7163	65.48	69.713
2022-06-27 15:52:00	85.0553				75.8666
2022-06-27 16:02:00		65.6886	69.9984
2022-06-27 16:23:00	85.4483				75.9145
2022-06-27 16:33:00		65.8793	70.2397
2022-06-27 16:53:00	85.7754				75.9811
2022-06-27 17:03:00		66.0561	70.3822
2022-06-27 17:23:00	85.9725				76.0237
2022-06-27 17:33:00		66.1942	70.4599
2022-06-27 17:53:00	86.042	66.2926			76.0423
2022-06-27 18:03:00			70.4754
2022-06-27 18:13:00					76.0476
2022-06-27 18:23:00	86.0386	66.3401
2022-06-27 18:33:00			70.4548
2022-06-27 18:43:00					76.0432
2022-06-27 18:53:00	86.02	66.3599
2022-06-27 19:03:00			70.4192
2022-06-27 19:13:00					76.0413
2022-06-27 19:23:00	85.9886	66.3549
2022-06-27 19:33:00			70.3832
2022-06-27 19:43:00					76.0465
2022-06-27 19:53:00	85.954	66.3314
2022-06-27 20:03:00			70.3505
2022-06-27 20:13:00					76.0489
2022-06-27 20:23:00	85.9134	66.2955	70.3169
2022-06-27 20:43:00				104.568	76.0587
2022-06-27 20:53:00	85.8767	66.2599	70.2878
2022-06-27 21:13:00					76.0674
2022-06-27 21:23:00	85.8337	66.218	70.2595
2022-06-27 21:48:00					76.077
2022-06-27 23:04:00		66.1042	70.1707
2022-06-27 23:14:00	85.6716			104.384	76.0979
2022-06-27 23:24:00		66.064	70.1439
2022-06-27 23:44:00	85.6283			104.344	76.0988
2022-06-27 23:54:00		66.0202	70.1111
2022-06-28 00:14:00	85.5915	65.9774			76.1062
2022-06-28 00:24:00			70.0784
2022-06-28 00:34:00					76.114
2022-06-28 00:44:00	85.5598	65.9347
2022-06-28 00:54:00			70.0457
2022-06-28 01:04:00					76.1062
2022-06-28 01:14:00	85.5251	65.8423
2022-06-28 01:24:00			69.931
2022-06-28 01:34:00					76.0864
2022-06-28 01:44:00	85.4881	65.8029	69.8295
2022-06-28 02:04:00					76.1162
2022-06-28 02:14:00	85.4303	65.8145	69.8723
2022-06-28 02:35:00					76.159
2022-06-28 02:44:00	85.3749	65.8476	69.9411
2022-06-28 03:05:00	85.3392			104.243	76.1986
2022-06-28 03:15:00		65.8529	69.9849
2022-06-28 03:35:00	85.317				76.2246
2022-06-28 03:45:00		65.8514	70.0172
2022-06-28 04:05:00	85.3187				76.2474
2022-06-28 04:15:00		65.8367	70.0526
2022-06-28 04:35:00	85.3011				76.2622
2022-06-28 04:45:00		65.7999	70.0466
2022-06-28 05:05:00	85.2515				76.2192
2022-06-28 05:15:00		65.7235	70.0273
2022-06-28 05:36:00	85.2115				76.1702
2022-06-28 05:46:00		65.617	69.8866
2022-06-28 06:06:00	84.9903	65.4763			76.0506
2022-06-28 06:16:00			69.6099
2022-06-28 06:36:00	84.4422	65.3241			75.9673
2022-06-28 06:46:00			69.4038
2022-06-28 06:56:00					75.9958
2022-06-28 07:06:00	84.0863	65.2133
2022-06-28 07:16:00			69.3969
2022-06-28 07:26:00					76.0221
2022-06-28 07:36:00	84.2121	65.2124	69.4853
2022-06-28 07:56:00					76.0099
2022-06-28 08:06:00	84.425	65.2428	69.6012
2022-06-28 08:26:00					75.9897
2022-06-28 08:36:00	84.4479	65.3089	69.7246
2022-06-28 08:56:00					76.0201
2022-06-28 09:06:00	84.6061	65.4136	69.9016
2022-06-28 09:27:00	84.7952				76.0701
2022-06-28 09:37:00		65.4949	70.0612
2022-06-28 09:57:00	84.9423				76.0495
2022-06-28 10:07:00		65.5842	70.1975
2022-06-28 10:27:00	85.0236				76.0526
2022-06-28 10:37:00		65.6923	70.389
2022-06-28 10:57:00	85.164				76.0861
2022-06-28 11:07:00		65.7558	70.4869
2022-06-28 11:27:00	85.2913				76.0544
2022-06-28 11:37:00		65.8665	70.7092
2022-06-28 11:57:00	85.4095	65.938			76.0943
2022-06-28 12:07:00			70.8127
2022-06-28 12:28:00	85.5185	66.0124			76.112
2022-06-28 12:38:00			70.9787
2022-06-28 12:58:00	85.5816	66.0144			76.001
2022-06-28 13:08:00			71.0803
2022-06-28 13:18:00					76.1091
2022-06-28 13:28:00	85.5549	66.0274	71.1925
2022-06-28 13:48:00					76.0708
2022-06-28 13:58:00	85.6744	66.1511	71.301
2022-06-28 14:18:00					76.0394
2022-06-28 14:28:00	85.8753	66.2777	71.4892
2022-06-28 14:48:00	86.0634				76.0079
2022-06-28 14:58:00		66.4301	71.6269
2022-06-28 15:08:00				105.405
2022-06-28 15:18:00	86.3347				76.1481
2022-06-28 15:28:00		66.5958	71.8556
2022-06-28 15:48:00	86.5245				76.1456
2022-06-28 15:59:00		66.7918	72.1318
2022-06-28 16:19:00	86.8559				76.2158
2022-06-28 16:29:00		66.9708	72.3532
2022-06-28 16:49:00	86.7263				76.2145
2022-06-28 16:59:00		66.9504	72.2871
2022-06-28 17:19:00	87.0261				76.2131
2022-06-28 17:29:00		67.103	72.3964
2022-06-28 17:49:00	87.1821	67.2265			76.2577
2022-06-28 17:59:00			72.4255
2022-06-28 18:19:00	87.2441	67.29			76.2819
2022-06-28 18:29:00			72.4093
2022-06-28 18:50:00	87.2679	67.3146	72.3718		76.2885
2022-06-28 19:10:00					76.31
2022-06-28 19:20:00	87.2717	67.2958	72.3355
2022-06-28 19:40:00					76.3113
2022-06-28 19:50:00	87.264	67.2833	72.2958
2022-06-28 20:10:00	87.2237				76.3094
2022-06-28 20:20:00		67.2394	72.2625
2022-06-28 20:40:00	87.174				76.3126
2022-06-28 20:50:00		67.1978	72.2269
2022-06-28 21:10:00	87.1355				76.3109
2022-06-28 21:20:00		67.1542	72.1881
2022-06-28 21:41:00	87.0952				76.3008
2022-06-28 21:51:00		67.1171	72.1528
2022-06-28 23:21:00			72.0497
2022-06-28 23:41:00	86.9392	66.9615	72.0186		76.3437
2022-06-29 00:11:00	86.9023	66.9172	71.9823		76.3505
2022-06-29 00:31:00					76.3547
2022-06-29 00:41:00	86.8633	66.8796	71.946
2022-06-29 01:02:00					76.3527
2022-06-29 01:12:00	86.8277	66.8204	71.903
2022-06-29 01:32:00	86.7794				76.3034
2022-06-29 01:42:00		66.7214	71.7075
2022-06-29 02:02:00	86.6867				76.3481
2022-06-29 02:12:00		66.7037	71.6668
2022-06-29 02:32:00	86.66				76.3655
2022-06-29 02:42:00		66.7301	71.714
2022-06-29 03:02:00	86.6887				76.4212
2022-06-29 03:12:00		66.7442	71.7329
2022-06-29 03:32:00	86.7319				76.4615
2022-06-29 03:42:00		66.7651	71.7711
2022-06-29 04:03:00	86.7896				76.478
2022-06-29 04:13:00		66.7573	71.7723
2022-06-29 04:33:00	86.8351	66.7509			76.5128
2022-06-29 04:43:00			71.8091
2022-06-29 05:03:00	86.8368	66.7019	71.8134		76.4999
2022-06-29 05:33:00	86.8019	66.6311	71.7652		76.4679
2022-06-29 06:04:00	86.7163	66.5825	71.5905		76.412
2022-06-29 06:24:00					76.3989
2022-06-29 06:34:00	86.4561	66.5211	71.4026
2022-06-29 06:54:00	86.0886				76.3674
2022-06-29 07:04:00		66.3978	71.458
2022-06-29 07:24:00	86.125				76.3446
2022-06-29 07:34:00		66.3199	71.4957
2022-06-29 07:54:00	86.4137				76.3688
2022-06-29 08:04:00		66.3955	71.6464
2022-06-29 08:25:00	86.5808				76.4355
2022-06-29 08:35:00		66.4688	71.8372
2022-06-29 08:55:00	86.5661				76.4788
2022-06-29 09:05:00		66.5057	71.8989
2022-06-29 09:25:00	86.6088				76.4477
2022-06-29 09:35:00		66.5108	71.9876
2022-06-29 09:55:00	86.6341				76.513
2022-06-29 10:05:00		66.544	72.0708
2022-06-29 10:25:00	86.7137	66.5843	72.1534		76.4779
2022-06-29 10:56:00	86.9481	66.7225	72.3425		76.5007
2022-06-29 11:26:00	87.1546	66.8315	72.5407		76.5664
2022-06-29 11:56:00	87.3285	66.9506	72.6934		76.5817
2022-06-29 12:26:00		67.0583	72.7858
2022-06-29 12:47:00	87.4845				76.5874
2022-06-29 12:57:00		67.1856	72.8747
2022-06-29 13:17:00	87.8644				76.6657
2022-06-29 13:27:00		67.4589	73.3583
2022-06-29 13:47:00	88.1578				76.6966
2022-06-29 13:57:00		67.7433	73.8524
2022-06-29 14:17:00	88.3835				76.73
2022-06-29 14:27:00		67.9183	74.0007
2022-06-29 14:47:00	88.5162				76.8889
2022-06-29 14:57:00		68.0136	74.0641
2022-06-29 15:17:00	88.5511	67.9979	74.1538		77.0638
2022-06-29 15:48:00	88.5365	67.9732	74.1051		77.0963
2022-06-29 16:18:00	88.5048	67.931	74.0073		77.0342
2022-06-29 16:48:00	88.5218	67.9045	73.9252		77.0234
2022-06-29 17:09:00	88.5574				77.0374
2022-06-29 17:19:00		67.9431	73.8763
2022-06-29 17:39:00	88.6135				77.0697
2022-06-29 17:49:00		67.9459	73.849
2022-06-29 18:09:00	88.6244				77.0738
2022-06-29 18:19:00		67.9755	73.8157	108.238
2022-06-29 18:39:00	88.6289				77.0854
2022-06-29 18:49:00		67.9895	73.7959
2022-06-29 19:09:00	88.6142			108.199	77.1038
2022-06-29 19:19:00		67.9931	73.778
2022-06-29 19:39:00	88.5848
2022-06-29 19:40:00				108.163	77.1202
2022-06-29 19:49:00		67.9742	73.7528
2022-06-29 20:10:00	88.5487		73.7276		77.1263
2022-06-29 20:20:00		67.9413
2022-06-29 20:40:00	88.5163	67.9041	73.7047		77.1338
2022-06-29 21:10:00	88.477	67.8734	73.6777		77.1424
2022-06-29 21:41:00	88.4385	67.8342	73.6461		77.1507
2022-06-29 22:01:00	88.4004
2022-06-29 22:11:00		67.797	73.6169		77.1481
2022-06-29 22:31:00	88.3604				77.1546
2022-06-29 22:41:00		67.7614	73.5907
2022-06-29 23:01:00	88.3202				77.1634
2022-06-29 23:11:00		67.7274	73.569
2022-06-29 23:31:00	88.2847				77.1695
2022-06-29 23:41:00		67.6883	73.5388
2022-06-30 00:01:00	88.2455				77.1765
2022-06-30 00:11:00		67.6517	73.5113
2022-06-30 00:32:00	88.2094				77.1846
2022-06-30 00:42:00		67.617	73.4834
2022-06-30 01:02:00	88.177				77.1909
2022-06-30 01:12:00		67.5828	73.4565
2022-06-30 01:32:00	88.1482		73.4325		77.1962
2022-06-30 01:42:00		67.5474
2022-06-30 02:02:00	88.1126	67.5195	73.3945		77.1981
2022-06-30 02:32:00	88.072	67.4935	73.341		77.2026
2022-06-30 03:03:00	88.0397	67.4549	73.3084		77.2199
2022-06-30 03:23:00	87.983
2022-06-30 03:33:00		67.4254	73.2405		77.2201
2022-06-30 03:53:00	87.9613
2022-06-30 04:03:00		67.3824	73.1557		77.2138
2022-06-30 04:23:00	87.9182				77.1868
2022-06-30 04:33:00		67.3313	73.0656
2022-06-30 04:53:00	87.8912				77.1514
2022-06-30 05:03:00		67.2767	73.0703
2022-06-30 05:24:00	87.8788				77.1201
2022-06-30 05:34:00		67.2406	73.0781
2022-06-30 05:54:00	87.8851				77.1237
2022-06-30 06:04:00		67.2508	73.1163
2022-06-30 06:24:00	87.8907		73.1233		77.1266
2022-06-30 06:34:00		67.2122
2022-06-30 06:54:00	87.7966		73.0102		77.0719
2022-06-30 07:04:00		67.0755
2022-06-30 07:24:00	87.649	67.0267	72.9038		77.0279
2022-06-30 07:55:00	87.5186	67.0124	72.9831		77.0019
2022-06-30 08:25:00	87.4741	67.0436	73.0223		76.9963
2022-06-30 08:45:00	87.4377
2022-06-30 08:55:00		67.0525	73.0515		77.0258
2022-06-30 09:15:00	87.4656
2022-06-30 09:25:00		67.1059	73.1334		76.985
2022-06-30 09:46:00	87.5891
2022-06-30 09:56:00		67.1915	73.2453		76.9801
2022-06-30 10:16:00	87.7514				77.0131
2022-06-30 10:26:00		67.2402	73.32
2022-06-30 10:46:00	87.8484				77.0561
2022-06-30 10:56:00			73.4443
2022-06-30 11:16:00	87.8975				77.0646
2022-06-30 11:26:00		67.2776	73.5555
2022-06-30 11:46:00	88.002		73.6422		76.9159
2022-06-30 11:56:00		67.4042
2022-06-30 12:16:00	88.0687		73.606		76.9628
2022-06-30 12:26:00		67.5315
2022-06-30 12:47:00	88.2388	67.6229	73.7296		75.7713
2022-06-30 13:17:00	88.148	67.4176	73.7861		75.7324
2022-06-30 13:47:00	88.0896	67.7518	73.835		75.716
2022-06-30 14:07:00	88.2019
2022-06-30 14:17:00		67.8116	73.9036		75.6935
2022-06-30 14:38:00	88.5376
2022-06-30 14:48:00		67.9582	74.1266		75.7133
2022-06-30 15:08:00	88.759
2022-06-30 15:18:00		68.0634	74.3195		75.7851
2022-06-30 15:38:00	88.9227				75.7997
2022-06-30 15:48:00		68.1949	74.4503
2022-06-30 16:08:00	89.0791				75.8421
2022-06-30 16:18:00		68.3118	74.5974
2022-06-30 16:38:00	89.2616				75.8861
2022-06-30 16:48:00		68.4361	74.6913
2022-06-30 17:08:00	89.4072		74.7907		75.9183
2022-06-30 17:18:00		68.5442
2022-06-30 17:39:00	89.5364		74.8514		75.9522
2022-06-30 17:49:00		68.6262
2022-06-30 18:09:00	89.6058	68.6954	74.8839		76.0029
2022-06-30 18:39:00	89.6332	68.725	74.8804		76.0492
2022-06-30 19:09:00	89.6533	68.7339	74.8596		76.076
2022-06-30 19:30:00	89.6411
2022-06-30 19:40:00		68.7281	74.8363		76.0933
2022-06-30 20:00:00	89.6001
2022-06-30 20:10:00		68.6979	74.8043		76.0992
2022-06-30 20:30:00	89.5576
2022-06-30 20:40:00		68.6575	74.761		76.1002
2022-06-30 21:00:00	89.5152				76.1047
2022-06-30 21:10:00		68.6175	74.7097
2022-06-30 21:20:00				108.217
2022-06-30 21:30:00	89.4693				76.1182
2022-06-30 21:40:00		68.5675	74.6794
2022-06-30 21:50:00				108.175
2022-06-30 22:00:00	89.418		74.6418		76.1206
2022-06-30 22:10:00		68.5319
2022-06-30 22:30:00	89.3798		74.59		76.1074
2022-06-30 22:40:00		68.4865
2022-06-30 22:50:00				108.102
2022-06-30 23:00:00	89.3339		74.5545		76.1159
2022-06-30 23:10:00		68.4494
2022-06-30 23:31:00	89.292		74.53		76.0989
2022-06-30 23:41:00		68.414
2022-06-30 23:51:00				108.014
2022-07-01 00:01:00	89.2499	68.3713	74.4895		76.0993
2022-07-01 00:11:00				107.984
2022-07-01 00:31:00	89.2081	68.3341	74.4522		76.1151
2022-07-01 00:51:00	89.1668
2022-07-01 01:01:00		68.2988	74.3994		76.094
2022-07-01 01:21:00	89.1251
2022-07-01 01:31:00		68.2267	74.3776		76.1012
2022-07-01 01:41:00				107.844
2022-07-01 01:51:00	89.0752
2022-07-01 02:01:00		68.1944	74.3406		76.0307
2022-07-01 02:21:00	89.0342
2022-07-01 02:31:00		68.124	74.2608		76.0803
2022-07-01 02:41:00				107.897
2022-07-01 02:51:00	88.9198
2022-07-01 03:01:00		68.1335	74.1115		76.086
2022-07-01 03:21:00	88.9169				76.1947
2022-07-01 03:31:00		68.1251	74.1187
2022-07-01 03:52:00	88.9458		74.1621		76.1406
2022-07-01 04:02:00		68.1341
2022-07-01 04:12:00				108.211
2022-07-01 04:22:00	88.9307		74.2146		76.1917
2022-07-01 04:32:00		68.1228
2022-07-01 04:52:00	88.9507		74.2201		76.264
2022-07-01 05:02:00		68.0755
2022-07-01 05:22:00	88.9746		74.304		76.29
2022-07-01 05:32:00		68.0467
2022-07-01 05:52:00	89.0273	68.0629	74.3358		76.3205
2022-07-01 06:22:00	88.9467	67.972	74.2689		76.2497
2022-07-01 06:43:00	88.7552
2022-07-01 06:53:00		67.9073	74.2472		76.2118
2022-07-01 07:13:00	88.6274
2022-07-01 07:23:00		67.8967	74.2503		76.1648
2022-07-01 07:43:00	88.634
2022-07-01 07:53:00		67.8995	74.2261		76.2075
2022-07-01 08:03:00				107.932
2022-07-01 08:13:00	88.6603
2022-07-01 08:23:00		67.9206	74.1899		76.2248
2022-07-01 08:33:00				107.788
2022-07-01 08:43:00	88.7178
2022-07-01 08:53:00		67.9643	74.2378		76.1862
2022-07-01 09:13:00	88.8164
2022-07-01 09:23:00		67.9802	74.3385		76.1384
2022-07-01 09:43:00	88.9279		74.4217		76.2239
2022-07-01 09:53:00		68.0435
2022-07-01 10:14:00	88.9788		74.5328		76.1446
2022-07-01 10:24:00		68.1103
2022-07-01 10:44:00	89.1339		74.6483		76.1637
2022-07-01 10:54:00		68.1906
2022-07-01 11:14:00	89.2229		74.7197		76.2108
2022-07-01 11:24:00		68.2591
2022-07-01 11:44:00	89.3949	68.3335	74.8561		76.1985
2022-07-01 12:14:00	89.3057	68.2845	74.9907		76.1593
2022-07-01 12:35:00	89.248
2022-07-01 12:45:00		68.3389	74.9967		76.1628
2022-07-01 13:05:00	89.2592
2022-07-01 13:15:00		68.3466	75.0697		76.1718
2022-07-01 13:35:00	89.4128
2022-07-01 13:45:00		68.4449	75.0816		76.1173
2022-07-01 14:05:00	89.4891
2022-07-01 14:15:00		68.5716	75.311		76.0775
2022-07-01 14:35:00	89.7298
2022-07-01 14:45:00		68.6534	75.329		76.1396
2022-07-01 15:05:00	89.9797		75.5293
2022-07-01 15:16:00		68.8156			76.1657
2022-07-01 15:36:00	90.2339		75.7607		76.2276
2022-07-01 15:46:00		68.9983
2022-07-01 16:06:00	90.4754		75.9939		76.1725
2022-07-01 16:16:00		69.1676
2022-07-01 16:36:00	90.6333		76.1837		76.3563
2022-07-01 16:46:00		69.3508
2022-07-01 17:06:00	90.7416	69.4796	76.3106		76.3915
2022-07-01 17:36:00	90.847	69.6104	76.3898		76.459
2022-07-01 17:57:00	90.9757
2022-07-01 18:07:00		69.7295	76.4713		76.5228
2022-07-01 18:27:00	91.0658
2022-07-01 18:37:00		69.8209	76.5174		76.5517
2022-07-01 18:58:00	91.117
2022-07-01 19:07:00			76.5411		76.6254
2022-07-01 19:27:00	91.126
2022-07-01 19:37:00		69.8697	76.5456		76.6629
2022-07-01 19:57:00	91.0951		76.5214
2022-07-01 20:07:00		69.8475			76.6712
2022-07-01 20:27:00	91.0419		76.4808
2022-07-01 20:37:00		69.8126			76.6754
2022-07-01 20:58:00	91.0032		76.4274		76.629
2022-07-01 21:08:00		69.7641
2022-07-01 21:28:00	90.9565		76.4013		76.6499
2022-07-01 21:38:00		69.7218
2022-07-01 21:58:00	90.9055		76.38		76.649
2022-07-01 22:08:00		69.6692
2022-07-01 22:28:00	90.8523	69.6286	76.3352		76.6292
2022-07-01 22:59:00	90.8049	69.5912	76.2904		76.6098
2022-07-01 23:19:00	90.7587
2022-07-01 23:29:00		69.5528	76.2532		76.6236
2022-07-01 23:49:00	90.7129
2022-07-01 23:59:00		69.5064	76.2138		76.6228
2022-07-02 00:19:00	90.6624
2022-07-02 00:29:00		69.4622	76.1722		76.6158
2022-07-02 00:49:00	90.6159		76.1308
2022-07-02 00:59:00		69.4195			76.6255
2022-07-02 01:19:00	90.574		76.0908
2022-07-02 01:29:00		69.3747			76.5778
2022-07-02 01:50:00	90.5243		76.0256
2022-07-02 02:00:00		69.272			76.595
2022-07-02 02:20:00	90.3588		75.8986
2022-07-02 02:30:00		69.2226			76.6743
2022-07-02 02:50:00	90.3835		75.9055		76.7506
2022-07-02 03:00:00		69.2646
2022-07-02 03:20:00	90.4682		76.0072		76.8465
2022-07-02 03:30:00		69.3592
2022-07-02 03:50:00	90.6102	69.4169	76.1495		76.9473
2022-07-02 04:10:00	90.7218
2022-07-02 04:20:00		69.4596	76.279		77.0169
2022-07-02 04:41:00	90.7872
2022-07-02 04:51:00		69.4712	76.3398		77.0275
2022-07-02 05:11:00	90.8267
2022-07-02 05:21:00		69.4514	76.4066		76.9842
2022-07-02 05:41:00	90.7812
2022-07-02 05:51:00		69.4026	76.3856		77.0166
2022-07-02 06:11:00	90.7237			110.272
2022-07-02 06:21:00		69.3311	76.3986		76.9554
2022-07-02 06:41:00	90.5567		76.3281	110.148
2022-07-02 06:51:00		69.2353			76.8968
2022-07-02 07:11:00	90.3811		76.2861
2022-07-02 07:21:00		69.2101			76.8434
2022-07-02 07:42:00	90.3361		76.3039
2022-07-02 07:52:00		69.1912			76.8813
2022-07-02 08:12:00	90.3429		76.3064	110.037
2022-07-02 08:22:00		69.1991			76.7693
2022-07-02 08:42:00	90.3766		76.423		76.7649
2022-07-02 08:52:00		69.2621
2022-07-02 09:12:00	90.4659		76.5365		76.8234
2022-07-02 09:22:00		69.3453
2022-07-02 09:42:00	90.5676	69.3932	76.7037		76.7753
2022-07-02 10:02:00	90.6748
2022-07-02 10:12:00		69.4557	76.8416		76.8123
2022-07-02 10:33:00	90.7761
2022-07-02 10:43:00		69.4919	76.9535		76.8586
2022-07-02 11:03:00	90.8726
2022-07-02 11:13:00		69.555	77.0539		76.8575
2022-07-02 11:33:00	91.0201			110.487
2022-07-02 11:43:00		69.5948	77.2865		76.7734
2022-07-02 12:03:00	91.1321		77.4272	110.708
2022-07-02 12:13:00		69.6888			76.8871
2022-07-02 12:33:00	91.1941		77.5839
2022-07-02 12:43:00		69.7273			76.5067
2022-07-02 13:04:00	91.0935		77.5536	110.241
2022-07-02 13:14:00		69.7565			76.6991
2022-07-02 13:34:00	91.4868		78.1334
2022-07-02 13:44:00		70.1691			76.9205
2022-07-02 14:04:00	92.0087		78.5657	111.292
2022-07-02 14:14:00		70.4706			77.0264
2022-07-02 14:34:00	92.1473		79.1124	111.849	77.6936
2022-07-02 14:44:00		70.5028
2022-07-02 15:04:00	92.1196	70.4569	79.1882		77.7217
2022-07-02 15:24:00	92.0775
2022-07-02 15:34:00		70.4172	79.1988		77.6653
2022-07-02 15:55:00	92.03
2022-07-02 16:05:00		70.3851	79.1274		77.6748
2022-07-02 16:25:00	91.984
2022-07-02 16:35:00		70.3495	79.1544		77.7132
2022-07-02 16:55:00	91.9463		79.0806
2022-07-02 17:05:00		70.3234			77.6915
2022-07-02 17:25:00	91.9037		78.9912
2022-07-02 17:35:00		70.3003			77.6998
2022-07-02 17:55:00	91.8731		78.9411
2022-07-02 18:05:00		70.2802			77.711
2022-07-02 18:25:00	91.8251		78.8949
2022-07-02 18:35:00		70.2526			77.687
2022-07-02 18:56:00	91.7936		78.8499
2022-07-02 19:06:00		70.2232			77.6696
2022-07-02 19:26:00	91.7542		78.8077
2022-07-02 19:36:00		70.2001			77.6628
2022-07-02 19:56:00	91.7166		78.7685		77.6448
2022-07-02 20:06:00		70.1714
2022-07-02 20:26:00	91.681	70.1395	78.7329		77.6444
2022-07-02 20:46:00	91.6461
2022-07-02 20:56:00		70.1166	78.6941		77.6336
2022-07-02 21:16:00	91.6097
2022-07-02 21:26:00		70.0847	78.674		77.6161
2022-07-02 21:47:00	91.5763
2022-07-02 21:57:00		70.0565	78.6337		77.6243
2022-07-02 22:17:00	91.539		78.6021
2022-07-02 22:27:00		70.0263			77.6174
2022-07-02 22:47:00	91.5012		78.5657
2022-07-02 22:57:00		69.9936			77.6072
2022-07-02 23:17:00	91.4642		78.5237
2022-07-02 23:27:00		69.961			77.5949
2022-07-02 23:47:00	91.4283		78.4928
2022-07-02 23:57:00		69.9339			77.5904
2022-07-03 00:18:00	91.3955		78.465
2022-07-03 00:27:00		69.9085			77.5763
2022-07-03 00:48:00	91.3585		78.4354
2022-07-03 00:58:00		69.8755			77.5943
2022-07-03 01:18:00	91.3245		78.3927
2022-07-03 01:28:00		69.8447			77.594
2022-07-03 01:38:00	91.292
2022-07-03 01:48:00		69.816	78.3577		77.5938
2022-07-03 02:08:00	91.2561
2022-07-03 02:18:00		69.7889	78.3255		77.5972
2022-07-03 02:38:00	91.2222			111.295
2022-07-03 02:48:00		69.759	78.2871		77.5978
2022-07-03 03:08:00	91.1886		78.2602
2022-07-03 03:18:00		69.7309			77.5971
2022-07-03 03:28:00				111.259
2022-07-03 03:38:00	91.1497		78.2282
2022-07-03 03:48:00		69.7005			77.6052
2022-07-03 03:58:00				111.248
2022-07-03 04:08:00	91.1129		78.1646
2022-07-03 04:18:00		69.6449			77.6071
2022-07-03 04:28:00				111.249
2022-07-03 04:38:00	91.0757		78.0759
2022-07-03 04:48:00		69.5805			77.5937
2022-07-03 04:58:00				111.251
2022-07-03 05:08:00	91.0413		78.0122
2022-07-03 05:18:00		69.5187			77.5403
2022-07-03 05:28:00				111.242
2022-07-03 05:38:00	90.9847		77.9325
2022-07-03 05:48:00		69.4332			77.4599
2022-07-03 06:09:00	90.9264		77.8197
2022-07-03 06:19:00		69.3671			77.3887
2022-07-03 06:39:00	90.9208		77.738
2022-07-03 06:49:00		69.3772			77.3179
2022-07-03 07:09:00	90.9303		77.6954
2022-07-03 07:19:00		69.4249			77.2168
2022-07-03 07:29:00				111.34
2022-07-03 07:39:00	90.9493		77.7376
2022-07-03 07:49:00		69.5043			77.148
2022-07-03 07:59:00				111.393
2022-07-03 08:09:00	90.9691		77.8619
2022-07-03 08:19:00		69.6124			77.1034
2022-07-03 08:29:00	91.0447
2022-07-03 08:39:00		69.7335	78.0569		77.0871
2022-07-03 08:59:00	91.048
2022-07-03 09:09:00		69.8097	78.1725		77.1018
2022-07-03 09:29:00	91.0394
2022-07-03 09:39:00		69.8368	78.2699		77.1045
2022-07-03 09:59:00	91.0305		78.3612
2022-07-03 10:09:00		69.8652			77.1231
2022-07-03 10:19:00				111.276
2022-07-03 10:29:00	91.0484		78.3585
2022-07-03 10:39:00		69.8487			77.1442
2022-07-03 11:00:00	91.0869		78.4044
2022-07-03 11:10:00		69.9573			77.1337
2022-07-03 11:30:00	91.1045		78.454
2022-07-03 11:40:00		69.9597			77.134
2022-07-03 12:00:00	91.0027		78.4549
2022-07-03 12:10:00		70.0139			77.1311
2022-07-03 12:30:00	90.6714		78.4787
2022-07-03 12:40:00		69.9305			77.0644
2022-07-03 13:00:00	90.7948		78.3644
2022-07-03 13:10:00		69.8955			77.0343
2022-07-03 13:30:00	90.9298		78.476
2022-07-03 13:41:00		69.9715			77.0385
2022-07-03 13:51:00	90.9636
2022-07-03 14:00:00			78.4648
2022-07-03 14:10:00		70.0226
2022-07-03 14:11:00					77.0596
2022-07-03 14:20:00	91.1731
2022-07-03 14:30:00		70.1723	78.5499
2022-07-03 14:40:00					77.0844
2022-07-03 14:51:00	91.3042
2022-07-03 15:00:00		70.2859	78.6727
2022-07-03 15:01:00					77.068
2022-07-03 15:21:00	91.4078
2022-07-03 15:31:00		70.1381	78.7313		77.0975
2022-07-03 15:51:00	91.3211		78.6877
2022-07-03 16:01:00		70.2346			76.9454
2022-07-03 16:11:00				110.996
2022-07-03 16:21:00	91.4421		78.7718
2022-07-03 16:31:00		70.2973			76.9337
2022-07-03 16:41:00				111.106
2022-07-03 16:51:00	91.5805		78.8522
2022-07-03 17:01:00		70.4119			76.9786
2022-07-03 17:21:00	91.6804		78.9869
2022-07-03 17:31:00		70.4984			77.0318
2022-07-03 17:41:00				111.315
2022-07-03 17:51:00	91.7526		79.1175
2022-07-03 18:01:00		70.5749			77.0626
2022-07-03 18:11:00				111.355
2022-07-03 18:21:00	91.8061		79.2255
2022-07-03 18:31:00		70.6259		111.381	77.121
2022-07-03 18:51:00	91.8319		79.2903
2022-07-03 19:01:00		70.6433		111.399	77.1635
2022-07-03 19:21:00	91.8432		79.3277
2022-07-03 19:31:00		70.6455		111.412	77.2228
2022-07-03 19:41:00	91.8379
2022-07-03 19:51:00			79.3173
2022-07-03 20:01:00		70.6313		111.397	77.2375
2022-07-03 20:11:00	91.7983
2022-07-03 20:21:00		70.6012	79.2865
2022-07-03 20:31:00				111.37	77.2428
2022-07-03 20:41:00	91.7638
2022-07-03 20:51:00		70.5627	79.2525
2022-07-03 21:01:00				111.331	77.2496
2022-07-03 21:11:00	91.7303		79.2148
2022-07-03 21:21:00		70.5256			77.2577
2022-07-03 21:31:00				111.297
2022-07-03 21:41:00	91.6953		79.1884
2022-07-03 21:51:00		70.4943			77.2574
2022-07-03 22:01:00				111.257
2022-07-03 22:11:00	91.661		79.1566
2022-07-03 22:21:00		70.456			77.2652
2022-07-03 22:31:00				111.226
2022-07-03 22:41:00	91.6232		79.1291
2022-07-03 22:51:00		70.4232			77.2695
2022-07-03 23:01:00				111.196
2022-07-03 23:11:00	91.5933		79.0993
2022-07-03 23:21:00		70.3936			77.2776
2022-07-03 23:31:00				111.166
2022-07-03 23:41:00	91.5566		79.0755
2022-07-03 23:51:00		70.361			77.2815
2022-07-04 00:01:00				111.132
2022-07-04 00:11:00	91.5209		79.0473
2022-07-04 00:21:00		70.3312
2022-07-04 00:22:00					77.2925
2022-07-04 00:31:00				111.107
2022-07-04 00:41:00	91.4927		79.0195
2022-07-04 00:52:00		70.2979		111.071	77.2983
2022-07-04 01:12:00	91.459		78.9869
2022-07-04 01:22:00		70.2672		111.052	77.3085
2022-07-04 01:42:00	91.4264		78.9566
2022-07-04 01:52:00		70.2247		110.988	77.3075
2022-07-04 02:02:00	91.3702
2022-07-04 02:12:00			78.9257
2022-07-04 02:22:00		70.1966		111.126	77.3009
2022-07-04 02:32:00	91.376
2022-07-04 02:42:00		70.194	78.8563
2022-07-04 02:52:00				111.368	77.3357
2022-07-04 03:02:00	91.4234
2022-07-04 03:12:00		70.2466	78.7983
2022-07-04 03:22:00				111.574	77.3951
2022-07-04 03:32:00	91.5326		78.9963
2022-07-04 03:42:00		70.3713			77.4965
2022-07-04 03:52:00				111.836
2022-07-04 04:02:00	91.6474		79.1673
2022-07-04 04:12:00		70.4679			77.5843
2022-07-04 04:22:00				112.071
2022-07-04 04:32:00	91.7506		79.357
2022-07-04 04:42:00		70.5746			77.6532
2022-07-04 04:52:00				112.272
2022-07-04 05:02:00	91.8473		79.5492
2022-07-04 05:12:00		70.6257			77.7247
2022-07-04 05:22:00				112.446
2022-07-04 05:32:00	91.9556		79.7674
2022-07-04 05:42:00		70.6892			77.8216
2022-07-04 05:52:00				112.639
2022-07-04 06:02:00	92.0196		79.9904
2022-07-04 06:12:00		70.7045			77.8049
2022-07-04 06:22:00				112.704
2022-07-04 06:32:00	92.0519		80.0844
2022-07-04 06:42:00		70.7308			77.7667
2022-07-04 06:52:00				112.81
2022-07-04 07:02:00	91.9999		80.3494
2022-07-04 07:12:00		70.7878			77.7652
2022-07-04 07:22:00				112.84
2022-07-04 07:32:00	91.9536		80.5185
2022-07-04 07:42:00		70.8186			77.7448
2022-07-04 07:52:00				112.733
2022-07-04 08:02:00	91.8699		80.6345
2022-07-04 08:12:00		70.7788		112.705	77.7187
2022-07-04 08:32:00	91.8435		80.7898
2022-07-04 08:42:00		70.7932		112.672	77.7037
2022-07-04 08:52:00	91.982
2022-07-04 09:02:00			81.0225
2022-07-04 09:12:00		70.793		112.633	77.6618
2022-07-04 09:22:00	92.1399
2022-07-04 09:32:00			81.226
2022-07-04 09:42:00		70.8446		112.683	77.7213
2022-07-04 09:52:00	92.3033
2022-07-04 10:02:00		70.9072	81.4127
2022-07-04 10:12:00				112.7	77.765
2022-07-04 10:22:00	92.2797		81.3636
2022-07-04 10:32:00		70.9132
2022-07-04 10:42:00				112.642	77.7445
2022-07-04 10:52:00	92.2952		81.4019
2022-07-04 11:02:00		70.9457
2022-07-04 11:12:00				112.667	77.7145
2022-07-04 11:22:00	92.2845		81.4304
2022-07-04 11:32:00		71.0026			77.7225
2022-07-04 11:42:00				112.732
2022-07-04 11:52:00	92.273		81.5101
2022-07-04 12:02:00		71.0795			77.553
2022-07-04 12:12:00				112.724
2022-07-04 12:22:00	92.0291		81.6067
2022-07-04 12:32:00		70.9035			77.6064
2022-07-04 12:42:00				112.187
2022-07-04 12:52:00	91.9645		81.4899
2022-07-04 13:02:00		71.0263			77.5593
2022-07-04 13:12:00				112.077
2022-07-04 13:22:00	92.0464		81.5807
2022-07-04 13:32:00		71.1143			77.5279
2022-07-04 13:42:00				112.003
2022-07-04 13:52:00	92.1366		81.6359
2022-07-04 14:02:00		71.201			77.5178
2022-07-04 14:12:00				112.074
2022-07-04 14:22:00	92.3015		81.7184
2022-07-04 14:32:00		71.3077			77.5093
2022-07-04 14:42:00				112.4
2022-07-04 14:52:00	92.5541		81.8742
2022-07-04 15:02:00		71.4679		112.718	77.6091
2022-07-04 15:22:00	92.7389		82.0469
2022-07-04 15:32:00		71.612		112.805	77.6537
2022-07-04 15:42:00	92.8604
2022-07-04 15:52:00			82.1777
2022-07-04 16:02:00		71.7512		112.943	77.6723
2022-07-04 16:12:00	92.9515
2022-07-04 16:22:00			82.3203
2022-07-04 16:32:00		71.9001		113.079	77.7454
2022-07-04 16:42:00	93.0764
2022-07-04 16:52:00		71.9923	82.4419
2022-07-04 17:02:00				113.158	77.7804
2022-07-04 17:12:00	93.1645		82.5866
2022-07-04 17:22:00		72.0996
2022-07-04 17:32:00				113.276	77.8437
2022-07-04 17:42:00	93.251		82.7969
2022-07-04 17:52:00		72.2631
2022-07-04 18:02:00				113.428	77.9385
2022-07-04 18:12:00	93.3642		83.0415
2022-07-04 18:22:00		72.3828			78.0023
2022-07-04 18:32:00				113.508
2022-07-04 18:42:00	93.4431		83.1455
2022-07-04 18:52:00		72.4548			78.1004
2022-07-04 19:02:00				113.563
2022-07-04 19:12:00	93.4945		83.2496
2022-07-04 19:22:00		72.4973			78.1756
2022-07-04 19:32:00				113.611
2022-07-04 19:42:00	93.5134		83.3187
2022-07-04 19:52:00		72.5057			78.2324
2022-07-04 20:02:00				113.613
2022-07-04 20:12:00	93.4749		83.2865
2022-07-04 20:22:00		72.465			78.2342
2022-07-04 20:32:00				113.57
2022-07-04 20:42:00	93.4389		83.2338
2022-07-04 20:52:00		72.4259			78.2354
2022-07-04 21:02:00				113.521
2022-07-04 21:12:00	93.3982		83.1879
2022-07-04 21:22:00		72.3881			78.2376
2022-07-04 21:32:00				113.477
2022-07-04 21:42:00	93.3578		83.1447
2022-07-04 21:52:00		72.3463		113.433	78.2422
2022-07-04 22:02:00	93.3195
2022-07-04 22:12:00			83.1033
2022-07-04 22:22:00		72.308		113.398	78.2465
2022-07-04 22:32:00	93.2769
2022-07-04 22:42:00			83.0612
2022-07-04 22:52:00		72.263		113.354	78.2452
2022-07-04 23:02:00	93.2399		83.007
2022-07-04 23:12:00		72.2271
2022-07-04 23:22:00				113.319	78.245
2022-07-04 23:32:00	93.2026		82.9651
2022-07-04 23:42:00		72.1883
2022-07-04 23:52:00				113.279	78.2501
2022-07-05 00:02:00	93.165		82.9207
2022-07-05 00:12:00		72.1478
2022-07-05 00:22:00				113.237	78.2504
2022-07-05 00:32:00	93.1281		82.8732
2022-07-05 00:42:00		72.1124
2022-07-05 00:52:00				113.205	78.2562
2022-07-05 01:02:00	93.0909		82.8325
2022-07-05 01:12:00		72.0551			78.2632
2022-07-05 01:22:00				113.155
2022-07-05 01:32:00	93.0622		82.7934
2022-07-05 01:42:00		72.0298			78.2336
2022-07-05 01:52:00				113.125
2022-07-05 02:02:00	93.024		82.7551
2022-07-05 02:12:00		72.0116			78.3025
2022-07-05 02:22:00				113.298
2022-07-05 02:32:00	92.9835		82.6786
2022-07-05 02:42:00		72.0099			78.345
2022-07-05 02:52:00				113.466
2022-07-05 03:02:00	92.9965		82.6956
2022-07-05 03:12:00		72.0297			78.4076
2022-07-05 03:22:00				113.651
2022-07-05 03:32:00	93.03		82.7325
2022-07-05 03:42:00		72.0598			78.4579
2022-07-05 03:52:00				113.805
2022-07-05 04:02:00	93.0585		82.8153
2022-07-05 04:13:00		72.0739		114.009	78.5491
2022-07-05 04:22:00	93.102
2022-07-05 04:32:00			82.9874
2022-07-05 04:42:00		72.1171		114.161	78.6627
2022-07-05 04:52:00	93.1798
2022-07-05 05:02:00			83.1119
2022-07-05 05:12:00		72.1506			78.7045
2022-07-05 05:13:00				114.361
2022-07-05 05:22:00	93.261		83.3541
2022-07-05 05:43:00		72.2109		114.528	78.6791
2022-07-05 05:53:00	93.2455		83.5576
2022-07-05 06:03:00		72.322
2022-07-05 06:13:00				114.703	78.6957
2022-07-05 06:23:00	93.2711		83.7804
2022-07-05 06:33:00		72.406
2022-07-05 06:43:00				114.793	78.7799
2022-07-05 06:53:00	93.3274		83.9997
2022-07-05 07:03:00		72.4778
2022-07-05 07:13:00				114.859	78.7287
2022-07-05 07:23:00	93.302		84.2701
2022-07-05 07:33:00		72.6014
2022-07-05 07:43:00				114.856	78.8003
2022-07-05 07:53:00	93.3816		84.4259
2022-07-05 08:03:00		72.6473
2022-07-05 08:13:00				114.822	78.7768
2022-07-05 08:23:00	93.3052		84.4997
2022-07-05 08:33:00		72.7023
2022-07-05 08:43:00				114.781	78.786
2022-07-05 08:53:00	93.2798		84.539
2022-07-05 09:03:00		72.6589			78.7684
2022-07-05 09:13:00				114.67
2022-07-05 09:23:00	93.2467		84.5476
2022-07-05 09:33:00		72.6506			78.7454
2022-07-05 09:43:00				114.582
2022-07-05 09:53:00	93.2437		84.5825
2022-07-05 10:03:00		72.666			78.769
2022-07-05 10:23:00	93.1585		84.4722
2022-07-05 10:33:00		72.6689			78.7831
2022-07-05 10:43:00				114.503
2022-07-05 10:53:00	93.2018		84.5889
2022-07-05 11:13:00	93.2475			114.5
2022-07-05 11:23:00			84.5451
2022-07-05 11:33:00		72.7255			78.7151
2022-07-05 11:43:00	93.2587			114.527
2022-07-05 11:53:00			84.5566
2022-07-05 12:03:00		72.7505		114.3	78.6949
2022-07-05 12:13:00	93.0833		84.4408
2022-07-05 12:33:00		72.5871		114.493	78.5088
2022-07-05 12:43:00	93.1222		84.556
2022-07-05 12:53:00		72.637
2022-07-05 13:03:00				114.431	78.5132
2022-07-05 13:13:00	93.1764		84.5617
2022-07-05 13:23:00		72.6777
2022-07-05 13:33:00				114.495	78.4931
2022-07-05 13:43:00	93.2758		84.4634
2022-07-05 13:53:00		72.8098
2022-07-05 14:03:00				114.526	78.5486
2022-07-05 14:13:00	93.3239		84.3746
2022-07-05 14:23:00		72.7307
2022-07-05 14:33:00				114.471	78.4645
2022-07-05 14:43:00	93.3922		84.5806
2022-07-05 14:53:00		72.7484
2022-07-05 15:03:00				114.548	78.4619
2022-07-05 15:13:00	93.5826		84.6398
2022-07-05 15:23:00		72.8691
2022-07-05 15:33:00				114.596	78.416
2022-07-05 15:43:00	93.7005		84.7461
2022-07-05 15:53:00		72.9527			78.4714
2022-07-05 16:03:00				114.648
2022-07-05 16:13:00	93.8546		84.8591
2022-07-05 16:23:00		73.0547			78.348
2022-07-05 16:33:00				114.707
2022-07-05 16:43:00	93.9261		84.9364
2022-07-05 16:53:00		73.1007			78.4898
2022-07-05 17:03:00				114.727
2022-07-05 17:13:00	93.9634		84.9983
2022-07-05 17:23:00		73.1145			78.5896
2022-07-05 17:33:00	94.0477			114.783
2022-07-05 17:43:00			85.0619
2022-07-05 17:53:00		73.1753			78.6449
2022-07-05 18:03:00	94.09		85.1697	114.863
2022-07-05 18:23:00		73.2627		114.876	78.6776
2022-07-05 18:33:00	94.12		85.2739
2022-07-05 18:53:00		73.3416		114.934	78.7487
2022-07-05 19:03:00	94.1565		85.4311
2022-07-05 19:13:00		73.4203
2022-07-05 19:23:00				114.983	78.8272
2022-07-05 19:33:00	94.1588		85.4773
2022-07-05 19:43:00		73.4213
2022-07-05 19:53:00				114.951	78.8618
2022-07-05 20:03:00	94.1283		85.4434
2022-07-05 20:13:00		73.3895
2022-07-05 20:23:00				114.917	78.8687
2022-07-05 20:33:00	94.0966		85.3971
2022-07-05 20:43:00		73.3585
2022-07-05 20:53:00				114.878	78.8866
2022-07-05 21:03:00	94.0628		85.3645
2022-07-05 21:13:00		73.3235
2022-07-05 21:23:00				114.838	78.874
2022-07-05 21:33:00	94.0299		85.3235
2022-07-05 21:43:00		73.294
2022-07-05 21:53:00				114.804	78.872
2022-07-05 22:03:00	93.9941		85.2925
2022-07-05 22:13:00		73.2596
2022-07-05 22:23:00				114.765	78.8735
2022-07-05 22:33:00	93.9632		85.2617
2022-07-05 22:43:00		73.2187			78.8779
2022-07-05 22:53:00				114.734
2022-07-05 23:03:00	93.93		85.2226
2022-07-05 23:13:00		73.1857			78.8799
2022-07-05 23:23:00	93.898			114.7
2022-07-05 23:33:00			85.1846
2022-07-05 23:43:00		73.1522			78.8846
2022-07-05 23:53:00	93.8657		85.1453	114.668
2022-07-06 00:14:00		73.1154			78.8845
2022-07-06 00:24:00	93.8354		85.1002	114.642
2022-07-06 00:44:00		73.0814		114.609	78.8877
2022-07-06 00:54:00	93.8047		85.0595
2022-07-06 01:14:00		73.0545		114.58	78.8856
2022-07-06 01:24:00	93.7781		85.0147
2022-07-06 01:34:00		73.0261
2022-07-06 01:44:00				114.474	78.8859
2022-07-06 01:54:00	93.7419		84.9704
2022-07-06 02:04:00		72.9658
2022-07-06 02:14:00				114.567	78.8568
2022-07-06 02:24:00	93.7007		84.9295
2022-07-06 02:34:00		72.953
2022-07-06 02:44:00				114.679	78.8665
2022-07-06 02:54:00	93.6953		84.7758
2022-07-06 03:04:00		72.9293
2022-07-06 03:14:00				114.893	78.9081
2022-07-06 03:24:00	93.7357		84.8429
2022-07-06 03:34:00		73.0141
2022-07-06 03:44:00				115.18	78.9771
2022-07-06 03:54:00	93.8248		84.9437
2022-07-06 04:04:00		73.0851
2022-07-06 04:14:00				115.508	79.0982
2022-07-06 04:24:00	93.9407		85.1212
2022-07-06 04:34:00		73.24
2022-07-06 04:44:00				115.737	79.2056
2022-07-06 04:54:00	93.9899		85.245
2022-07-06 05:04:00		73.4116			79.3287
2022-07-06 05:14:00				116.08
2022-07-06 05:24:00	94.204		85.6554
2022-07-06 05:34:00		73.5793			79.391
2022-07-06 05:44:00				116.2
2022-07-06 05:54:00	94.2604		85.8366
2022-07-06 06:04:00		73.6811			79.4445
2022-07-06 06:14:00	94.3175		86.0863	116.33
2022-07-06 06:34:00		73.8084			79.5279
2022-07-06 06:44:00	94.347		86.2887	116.507
2022-07-06 07:04:00		73.8678			79.5439
2022-07-06 07:14:00	94.3742		86.4943	116.609
2022-07-06 07:35:00		73.9467		116.836	79.6193
2022-07-06 07:44:00	94.3923
2022-07-06 07:45:00			86.7039
2022-07-06 07:55:00		73.9838
2022-07-06 08:05:00				116.758	79.5613
2022-07-06 08:15:00	94.4046		86.8563
2022-07-06 08:25:00		74.0575
2022-07-06 08:35:00				116.842	79.6649
2022-07-06 08:45:00	94.4827		86.992
2022-07-06 08:55:00		74.103
2022-07-06 09:04:00				116.894	79.6508
2022-07-06 09:15:00	94.4824		87.1193
2022-07-06 09:25:00		74.1619
2022-07-06 09:35:00				116.82	79.7152
2022-07-06 09:45:00	94.5152		87.2661
2022-07-06 09:55:00		74.1872
2022-07-06 10:05:00				116.873	79.7549
2022-07-06 10:15:00	94.5514		87.4012
2022-07-06 10:25:00		74.2306
2022-07-06 10:35:00				116.822	79.8035
2022-07-06 10:45:00	94.5102		87.4466
2022-07-06 10:55:00		74.2631
2022-07-06 11:05:00				116.846	79.7559
2022-07-06 11:15:00	94.5482		87.527
2022-07-06 11:25:00		74.3713
2022-07-06 11:35:00				117.147	79.8805
2022-07-06 11:45:00	94.8332		87.9237
2022-07-06 11:55:00		74.552
2022-07-06 12:05:00				117.106	79.9308
2022-07-06 12:15:00	94.8701		87.9815
2022-07-06 12:25:00		74.7316			80.2225
2022-07-06 12:35:00	95.13		88.2378	117.42
2022-07-06 12:55:00		74.6858			80.1386
2022-07-06 13:05:00	95.0208		88.0558	117.289
2022-07-06 13:25:00		74.5424			80.0785
2022-07-06 13:35:00	94.9713		87.8276	117.177
2022-07-06 13:55:00		74.4861		117.26	80.1159
2022-07-06 14:05:00	95.1008		87.9776
2022-07-06 14:25:00		74.7119		117.437	80.176
2022-07-06 14:35:00	95.2837		88.3321
2022-07-06 14:45:00		74.7992
2022-07-06 14:55:00				117.368	80.2616
2022-07-06 15:05:00	95.1906		88.0506
2022-07-06 15:15:00		74.6432
2022-07-06 15:25:00				117.32	80.3175
2022-07-06 15:35:00	95.2625		88.2109
2022-07-06 15:45:00		74.8053
2022-07-06 15:55:00				117.457	80.2856
2022-07-06 16:05:00	95.3672		88.4917
2022-07-06 16:15:00		75.0622
2022-07-06 16:25:00				117.574	80.5193
2022-07-06 16:35:00	95.4779		88.7355
2022-07-06 16:45:00		75.2637
2022-07-06 16:55:00				117.717	80.596
2022-07-06 17:05:00	95.6093		89.0391
2022-07-06 17:15:00		75.4139
2022-07-06 17:25:00				117.798	80.6787
2022-07-06 17:35:00	95.6226		89.2831
2022-07-06 17:45:00		75.6452
2022-07-06 17:55:00				117.88	80.806
2022-07-06 18:05:00	95.7074		89.5567
2022-07-06 18:15:00		75.7007
2022-07-06 18:25:00	95.7036		89.6367	117.947	80.9477
2022-07-06 18:45:00		75.6748			80.9737
2022-07-06 18:55:00			89.5911	117.902
2022-07-06 18:56:00	95.6656
2022-07-06 19:16:00		75.6391			80.9467
2022-07-06 19:26:00	95.6593		89.5315	117.851
2022-07-06 19:46:00		75.6059			80.9493
2022-07-06 19:56:00	95.6197		89.4858	117.802
2022-07-06 20:16:00		75.5732		117.755	80.9445
2022-07-06 20:26:00	95.5857		89.4124
2022-07-06 20:36:00		75.5352
2022-07-06 20:46:00				117.713	80.9389
2022-07-06 20:56:00	95.5515		89.3688
2022-07-06 21:06:00		75.4971
2022-07-06 21:16:00				117.669	80.9312
2022-07-06 21:26:00	95.5142		89.318
2022-07-06 21:36:00		75.4539
2022-07-06 21:46:00				117.617	80.9271
2022-07-06 21:56:00	95.4838		89.276
2022-07-06 22:06:00		75.4106
2022-07-06 22:16:00				117.575	80.9232
2022-07-06 22:26:00	95.4476		89.233
2022-07-06 22:36:00		75.3749
2022-07-06 22:46:00				117.537	80.9252
2022-07-06 22:56:00	95.418		89.2043
2022-07-06 23:06:00		75.3377
2022-07-06 23:16:00				117.492	80.9211
2022-07-06 23:26:00	95.385		89.1587
2022-07-06 23:36:00		75.3009
2022-07-06 23:46:00				117.46	80.9232
2022-07-06 23:56:00	95.3541		89.1127
2022-07-07 00:06:00		75.2574
2022-07-07 00:16:00	95.3197		89.0504	117.418	80.9172
2022-07-07 00:36:00		75.2297
2022-07-07 00:46:00	95.2882		89.0045	117.385	80.9191
2022-07-07 01:06:00		75.1932			80.9204
2022-07-07 01:16:00	95.2573		88.9346	117.35
2022-07-07 01:37:00		75.1576			80.9145
2022-07-07 01:47:00	95.2232		88.8765	117.311
2022-07-07 02:07:00		75.1224			80.9091
2022-07-07 02:17:00	95.1916		88.8283	117.274
2022-07-07 02:37:00		75.0845		117.223	80.8997
2022-07-07 02:47:00	95.1641		88.773
2022-07-07 02:57:00		75.053
2022-07-07 03:07:00				117.187	80.8893
2022-07-07 03:17:00	95.1195		88.716
2022-07-07 03:27:00		75.008
2022-07-07 03:37:00				117.149	80.8497
2022-07-07 03:47:00	95.0736		88.6271
2022-07-07 03:57:00		74.9446
2022-07-07 04:07:00				117.188	80.8418
2022-07-07 04:17:00	95.0395		88.4707
2022-07-07 04:27:00		74.9097
2022-07-07 04:37:00				117.282	80.9139
2022-07-07 04:47:00	95.0956		88.4377
2022-07-07 04:57:00		74.8703
2022-07-07 05:07:00				117.445	80.9338
2022-07-07 05:17:00	95.1215		88.5387
2022-07-07 05:27:00		74.9417
2022-07-07 05:37:00				117.589	80.9453
2022-07-07 05:47:00	95.1592		88.7322
2022-07-07 05:57:00		75.0773
2022-07-07 06:07:00			88.9119	117.655	80.9499
2022-07-07 06:17:00	95.13
2022-07-07 06:27:00		75.1925
2022-07-07 06:37:00	95.1485		89.1528	117.71	80.9156
2022-07-07 06:57:00		75.3705
2022-07-07 07:07:00	95.1202		89.4166	117.731	80.9902
2022-07-07 07:27:00		75.466
2022-07-07 07:37:00	95.1261		89.6132	117.714	81.0493
2022-07-07 07:58:00		75.5262			81.0923
2022-07-07 08:08:00	95.0891		89.862	117.694
2022-07-07 08:28:00		75.6091			81.0843
2022-07-07 08:38:00	95.1147		89.9827	117.664
2022-07-07 08:58:00		75.6908			81.14
2022-07-07 09:08:00	95.1268		90.118	117.658
2022-07-07 09:28:00		75.7246		117.685	81.2042
2022-07-07 09:38:00	95.1139		90.216
2022-07-07 09:48:00		75.825
2022-07-07 09:58:00				117.829	81.2583
2022-07-07 10:08:00	95.3196		90.443
2022-07-07 10:18:00		76.1306
2022-07-07 10:28:00				118.187	81.3287
2022-07-07 10:38:00	95.8007		90.8056
2022-07-07 10:48:00		76.1823
2022-07-07 10:58:00				118.247	81.3888
2022-07-07 11:08:00	95.9073		90.8783
2022-07-07 11:18:00		76.2203
2022-07-07 11:28:00				118.348	81.6017
2022-07-07 11:38:00	95.8689		90.871
2022-07-07 11:48:00		76.18
2022-07-07 11:58:00			90.6555		81.5535
2022-07-07 12:08:00	95.7468
2022-07-07 12:18:00		75.9866
2022-07-07 12:28:00			90.4783		81.4751
2022-07-07 12:38:00	95.7841
2022-07-07 12:48:00		75.9281
2022-07-07 12:58:00	95.5275		90.6872		81.4905
2022-07-07 13:18:00		76.0939
2022-07-07 13:28:00	95.4573		90.8911		81.5228
2022-07-07 13:48:00		76.1677
2022-07-07 13:58:00	95.6725		91.1526		81.6119
2022-07-07 14:19:00		76.3769			81.71
2022-07-07 14:29:00	95.7867		91.5013
2022-07-07 14:49:00		76.6592		118.464	81.819
2022-07-07 14:59:00	95.9403		91.9467
2022-07-07 15:19:00		76.809		118.531	81.8186
2022-07-07 15:29:00	95.9719		92
2022-07-07 15:39:00		76.8794
2022-07-07 15:49:00				118.584	81.9252
2022-07-07 15:59:00	96.0646		92.1707
2022-07-07 16:09:00		76.9546
2022-07-07 16:19:00				118.616	81.9929
2022-07-07 16:29:00	96.0884		92.3449
2022-07-07 16:39:00		77.0981
2022-07-07 16:49:00					82.1007
2022-07-07 16:59:00	96.1851		92.578
2022-07-07 17:09:00		77.2221
2022-07-07 17:19:00				118.778	82.1512
2022-07-07 17:29:00	96.2745		92.7236
2022-07-07 17:39:00		77.2939
2022-07-07 17:49:00				118.847	82.2047
2022-07-07 17:59:00	96.3442		92.8068
2022-07-07 18:09:00		77.3385
2022-07-07 18:19:00			92.8495	118.876	82.2336
2022-07-07 18:29:00	96.3596
2022-07-07 18:39:00		77.3468
2022-07-07 18:49:00	96.3482		92.8446		82.3206
2022-07-07 19:09:00		77.324
2022-07-07 19:19:00	96.3147		92.7913	118.83	82.259
2022-07-07 19:39:00		77.2955
2022-07-07 19:49:00	96.2847		92.7388	118.792	82.2418
2022-07-07 20:10:00		77.2579
2022-07-07 20:19:00	96.2482		92.6813	118.75	82.2392
2022-07-07 20:40:00		77.2156		118.706	82.229
2022-07-07 20:50:00	96.2152		92.6318
2022-07-07 21:10:00		77.177		118.656	82.2177
2022-07-07 21:20:00	96.178		92.5816
2022-07-07 21:40:00		77.135		118.615	82.2181
2022-07-07 21:50:00	96.1419		92.5343
2022-07-07 22:00:00		77.0987
2022-07-07 22:10:00				118.574	82.2128
2022-07-07 22:20:00	96.1071		92.4971
2022-07-07 22:30:00		77.0552
2022-07-07 22:40:00				118.542	82.2121
2022-07-07 22:50:00	96.0809		92.4586
2022-07-07 23:00:00		77.0218
2022-07-07 23:10:00				118.501	82.2113
2022-07-07 23:20:00	96.0481		92.4233
2022-07-07 23:30:00		76.9789
2022-07-07 23:40:00			92.379	118.469	82.2066
2022-07-07 23:50:00	96.0173
2022-07-08		76.9389
2022-07-08 00:10:00			92.3361	118.443	82.2056
2022-07-08 00:20:00	95.9902
2022-07-08 00:30:00		76.9042
2022-07-08 00:40:00	95.9625		92.2905	118.409	82.2025
2022-07-08 01:00:00		76.8728
2022-07-08 01:10:00	95.9331		92.2386	118.373	82.2095
2022-07-08 01:30:00		76.8403
2022-07-08 01:40:00	95.9029		92.1936	118.353	82.2081
2022-07-08 02:01:00		76.8103
2022-07-08 02:11:00	95.8757		92.152	118.324	82.209
2022-07-08 02:31:00		76.776		118.296
2022-07-08 02:41:00	95.8451		92.0918		82.2039
2022-07-08 03:01:00		76.7422		118.258	82.1863
2022-07-08 03:11:00	95.8067		92.0413
2022-07-08 03:31:00		76.7086		118.211	82.1945
2022-07-08 03:41:00	95.7647		91.9752
2022-07-08 03:51:00		76.6634
2022-07-08 04:01:00				118.251	82.1833
2022-07-08 04:11:00	95.705		91.8056
2022-07-08 04:21:00		76.5801
2022-07-08 04:31:00				118.34	82.1713
2022-07-08 04:41:00	95.7217		91.7888
2022-07-08 04:51:00		76.558
2022-07-08 05:01:00				118.512	82.2144
2022-07-08 05:11:00	95.8436		91.9505
2022-07-08 05:21:00		76.4689
2022-07-08 05:31:00			91.806	118.531	82.2069
2022-07-08 05:41:00	95.7164
2022-07-08 05:51:00		76.5329
2022-07-08 06:01:00			92.0669	118.62	82.2839
2022-07-08 06:11:00	95.783
2022-07-08 06:21:00		76.6627
2022-07-08 06:31:00	95.814		92.4195	118.722	82.4182
2022-07-08 06:51:00		76.8928
2022-07-08 07:01:00	95.9802		92.8874	118.941	82.5489
2022-07-08 07:21:00		77.2342
2022-07-08 07:31:00	96.1369		93.3027	119.168	82.6992
2022-07-08 07:52:00		77.3129
2022-07-08 08:02:00	96.174		93.4774		82.6943
2022-07-08 08:22:00		77.442
2022-07-08 08:32:00	96.1941		93.6739	119.195	82.7947
2022-07-08 08:52:00		77.5193		119.266
2022-07-08 09:02:00	96.2579		93.8923		82.8456
2022-07-08 09:22:00		77.9339		119.863	83.2458
2022-07-08 09:32:00	96.7751		94.5444
2022-07-08 09:52:00		77.9901		119.792	83.1956
2022-07-08 10:02:00	96.6776		94.3717
2022-07-08 10:12:00		77.8037
2022-07-08 10:22:00				119.541	83.1025
2022-07-08 10:32:00	96.4203		93.9511
2022-07-08 10:42:00		77.7387
2022-07-08 10:52:00				119.526	83.1398
2022-07-08 11:02:00	96.4739		94.2702
2022-07-08 11:12:00		77.8938
2022-07-08 11:22:00			94.4748	119.659	83.2057
2022-07-08 11:32:00	96.5585
2022-07-08 11:42:00		78.1312
2022-07-08 11:52:00			95.0254	119.781	83.3209
2022-07-08 12:02:00	96.8916
2022-07-08 12:12:00		78.6029
2022-07-08 12:22:00			95.528	120.27	83.7794
2022-07-08 12:32:00	97.1127
2022-07-08 12:42:00		78.5408
2022-07-08 12:52:00	97.0605		95.5208	120.377	83.7976
2022-07-08 13:13:00		78.4749
2022-07-08 13:23:00	96.8729		95.0994		83.59
2022-07-08 13:43:00		78.4377
2022-07-08 13:53:00	97.0251		95.3059		83.6622
2022-07-08 14:13:00		78.512
2022-07-08 14:23:00	97.0719		95.3718		83.699
2022-07-08 14:43:00		78.544		120.383
2022-07-08 14:53:00	97.1826		95.6361		83.9421
2022-07-08 15:13:00		78.5886		120.467
2022-07-08 15:23:00	97.272		95.7592		84.0531
2022-07-08 15:43:00		78.7725			84.112
2022-07-08 15:53:00	97.3799		95.961
2022-07-08 16:03:00		78.9305
2022-07-08 16:13:00					84.2257
2022-07-08 16:23:00	97.4453		96.168
2022-07-08 16:33:00		78.9354
2022-07-08 16:43:00				120.813	84.2992
2022-07-08 16:53:00	97.4108		96.1485
2022-07-08 17:03:00		78.893
2022-07-08 17:13:00			96.0696		84.259
2022-07-08 17:23:00	97.3801
2022-07-08 17:33:00		78.8604
2022-07-08 17:43:00			95.9958		84.2335
2022-07-08 17:53:00	97.3503
2022-07-08 18:03:00		78.8276
2022-07-08 18:13:00			95.9315		84.2114
2022-07-08 18:23:00	97.3232
2022-07-08 18:33:00		78.7998
2022-07-08 18:43:00			95.9033	120.635	84.2111
2022-07-08 19:04:00		78.7726
2022-07-08 19:14:00			95.8644		84.1977
2022-07-08 19:34:00		78.7381
2022-07-08 19:44:00			95.8146		84.1866
2022-07-08 20:04:00		78.7098
2022-07-08 20:14:00			95.766		84.186
2022-07-08 20:34:00		78.681
2022-07-08 20:44:00	97.3232	78.681	95.7176	120.635	84.1771
